# Supplementary material for: System-wide coordinates of higher order functions in host-pathogen environment upon Mycobacterium tuberculosis infection
Source: Sci Rep. 2018 Mar 22;8:5079. doi: 10.1038/s41598-018-22884-8 (PMC5864717; doi:10.1038/s41598-018-22884-8)
Supplement: Supplementary file 1 — Supplementary data 1 [file 41598_2018_22884_MOESM1_ESM.xlsx]

## Sheet: GEO Datasets and Samples
Supplementary Data S1: Samples and their annotation used in the meta-analysis of the present study.
Series	Platforms	Control sample	Control name	Infected samples	Description	Species	Source cell type
GSE29628_1	GPL570	GSM734300	PMA-treated THP-1 cells as non-infection control	GSM734304,GSM734305,GSM734306	THP1-cells infected by R17.1 strains at (4h,18h,48h)	Homo sapiens	Macrophages
GSE29628_2	GPL570	GSM734300	PMA-treated THP-1 cells as non-infection control	GSM734307,GSM734308,GSM734309	THP1-cells infected by ZA9.2 strains at (4h,18h,48h)	Homo sapiens	Macrophages
GSE29628_3	GPL570	GSM734300	PMA-treated THP-1 cells as non-infection control	GSM734310,GSM734311,GSM734312	THP1-cells infected by ZA9.4 strains at (4h,18h,48h)	Homo sapiens	Macrophages
GSE29628_4	GPL570	GSM734300	PMA-treated THP-1 cells as non-infection control	GSM734313,GSM734314,GSM734315	THP1-cells infected by R19.4 strains at (4h,18h,48h)	Homo sapiens	Macrophages
GSE29628_5	GPL570	GSM734300	PMA-treated THP-1 cells as non-infection control	GSM734316,GSM734317,GSM734318	THP1-cells infected by CHN50.1 strains at (4h,18h,48h)	Homo sapiens	Macrophages
GSE29628_6	GPL570	GSM734300	PMA-treated THP-1 cells as non-infection control	GSM734319,GSM734320,GSM734321	THP1-cells infected by MAD2.1 strains at (4h,18h,48h)	Homo sapiens	Macrophages
GSE29628_7	GPL570	GSM734300	PMA-treated THP-1 cells as non-infection control	GSM734322,GSM734323,GSM734324	THP1-cells infected by CHN50.2 strains at (4h,18h,48h)	Homo sapiens	Macrophages
GSE29628_8	GPL570	GSM734300	PMA-treated THP-1 cells as non-infection control	GSM734325,GSM734326,GSM734327	THP1-cells infected by R17.3 strains at (4h,18h,48h)	Homo sapiens	Macrophages
GSE29628_9	GPL570	GSM734300	PMA-treated THP-1 cells as non-infection control	GSM734328,GSM734329,GSM734330	THP1-cells infected by 19.5 strains at (4h,18h,48h)	Homo sapiens	Macrophages
GSE29628_10	GPL570	GSM734300	PMA-treated THP-1 cells as non-infection control	GSM734331,GSM734332,GSM734333,GSM734334,GSM734335,GSM734336	THP1-cells infected by H37Rv strains at (4h,18h,48h) (Rep)	Homo sapiens	Macrophages
GSE29628_11	GPL570	GSM734300	PMA-treated THP-1 cells as non-infection control	GSM734337,GSM734338,GSM734339	THP1-cells infected by MAD2.2 strains at (4h,18h,48h)	Homo sapiens	Macrophages
GSE19052_1	GPL570	GSM471474,GSM471475	Thp-1-Un-(Rep)	GSM471476,GSM471477	Thp-1-Rv-16Hr-(Rep)	Homo sapiens	Macrophages
GSE19052_2	GPL570	GSM471474,GSM471475	Thp-1-Un-(Rep)	GSM471478,GSM471479	Thp-1-Rv-48Hr-(Rep)	Homo sapiens	Macrophages
GSE19052_3	GPL570	GSM471474,GSM471475	Thp-1-Un-(Rep)	GSM471480,GSM471481	Thp-1-Rv-90Hr-(Rep)	Homo sapiens	Macrophages
GSE17477_1	GPL571	GSM435905,GSM435906,GSM435907,GSM435908	THP1, biological (rep)	GSM435897,GSM435898,GSM435899,GSM435900	THP1, TB infected, biological (rep)	Homo sapiens	Macrophages
GSE11199_1	GPL570	GSM280332,GSM280338,GSM280344,GSM280346	LTB unstim	GSM280331,GSM280337,GSM280343,GSM280345	LTB1 stim	Homo sapiens	Macrophages
GSE11199_2	GPL570	GSM280340,GSM280348,GSM280334,GSM280350	PTB unstim	GSM280333,GSM280339,GSM280347,GSM280349	PTB3 stim	Homo sapiens	Macrophages
GSE11199_3	GPL570	GSM280336,GSM280352,GSM280354,GSM280344	TBM unstim	GSM280335,GSM280351,GSM280341,GSM280353	TBM2 stim	Homo sapiens	Macrophages
GSE360_6	GPL8300	GSM5143,GSM5150	Macrophages, Baseline - Repeat #1	GSM5149,GSM5156	Macrophages, Exposed to Mycobacterium tuberculosis - Repeat #1	Homo sapiens	Monocyte-derived Macrophages
GSE15539_1	GPL4582	GSM389335,GSM389336,GSM389337,GSM389338	THP-1-XDR-TB-18h-rep1,rep2	NA	NA	NA	NA
Series	Platform	Treatment sample	Treatment name	Control sample	Control name	Species	Environment
GSE35362_1	GPL10265	GSM866800,GSM866796	14-day resting macrophage infection Day 12, rep 1,2	GSM866788,GSM866794	14-day resting macrophage infection 2hr, rep 1,2	Mycobacterium tuberculosis	Macrophages
GSE35362_2	GPL10265	GSM866792,GSM866802	14-day resting macrophage infection Day 14, rep 1,2	GSM866788,GSM866794	14-day resting macrophage infection 2hr, rep 1,2	Mycobacterium tuberculosis	Macrophages
GSE21113_1	GPL10266	GSM528134,GSM528153	Clinical isolate 5468-02_Afri2 extra vs intracellular in activated macrophages rep 1,2	NA	NA	Mycobacterium tuberculosis	Macrophages
GSE21113_2	GPL10266	GSM528138,GSM528156	Clinical isolate 10514-01_Afri2 extra vs intracellular in activated macrophages rep 1,2	NA	NA	Mycobacterium tuberculosis	Macrophages
GSE21113_3	GPL10266	GSM528141,GSM528154	Clinical isolate 10517-01_Afri2 extra vs intracellular in activated macrophages rep 1,2	NA	NA	Mycobacterium tuberculosis	Macrophages
GSE21113_4	GPL10266	GSM528146,GSM528162	Clinical isolate 1797-03_EAI extra vs intracellular in activated macrophages rep 1,2	NA	NA	Mycobacterium tuberculosis	Macrophages
ICM_5	GPL10266	GSM528149,GSM528135	Clinical isolate 4850-03_EAI extra vs intracellular in activated macrophages rep 1,2	NA	NA	Mycobacterium tuberculosis	Macrophages
GSE21113_6	GPL10266	GSM528159,GSM528161	Clinical isolate 947-01_EAI extra vs intracellular in activated macrophages rep 1,2	NA	NA	Mycobacterium tuberculosis	Macrophages
GSE21113_7	GPL10266	GSM528139,GSM528136	Clinical isolate 4130-02_Haarlem extra vs intracellular in activated macrophages rep 1,2	NA	NA	Mycobacterium tuberculosis	Macrophages
GSE21113_8	GPL10266	GSM528165,GSM528144	Clinical isolate 9532-03_Haarlem extra vs intracellular in activated macrophages rep 1,2	NA	NA	Mycobacterium tuberculosis	Macrophages
GSE21113_9	GPL10266	GSM528166,GSM528140	Clinical isolate 2336-02_Haarlem extra vs intracellular in activated macrophages rep 1,2	NA	NA	Mycobacterium tuberculosis	Macrophages
GSE21113_10	GPL10266	GSM528142,GSM528137	Clinical isolate 1500-03_Beijing extra vs intracellular in activated macrophages rep 1,2	NA	NA	Mycobacterium tuberculosis	Macrophages
GSE21113_11	GPL10266	GSM528145,GSM528150	Clinical isolate 12954-03_Beijing extra vs intracellular in activated macrophages rep 1,2	NA	NA	Mycobacterium tuberculosis	Macrophages
GSE21113_12	GPL10266	GSM528157,GSM528164	Clinical isolate 1934-03_Beijing extra vs intracellular in activated macrophages rep 1,2	NA	NA	Mycobacterium tuberculosis	Macrophages
GSE21113_13	GPL10266	GSM528148,GSM528160	Clinical isolate 2333-99_Uganda extra vs intracellular in activated macrophages rep 1,2	NA	NA	Mycobacterium tuberculosis	Macrophages
GSE21113_14	GPL10266	GSM528151,GSM528155	Clinical isolate 2191-99_Uganda extra vs intracellular in activated macrophages rep 1,2	NA	NA	Mycobacterium tuberculosis	Macrophages
GSE21113_15	GPL10266	GSM528158,GSM528152	Clinical isolate 2169-99_Uganda extra vs intracellular in activated macrophages rep 1,2	NA	NA	Mycobacterium tuberculosis	Macrophages
GSE21113_16	GPL10266	GSM528147,GSM528143	CDC1551 extra vs intracellular in activated macrophages rep 1,2	NA	NA	Mycobacterium tuberculosis	Macrophages
GSE21113_17	GPL10266	GSM528163,GSM528167	H37Rv extra vs intracellular in activated macrophages rep 1,2	NA	NA	Mycobacterium tuberculosis	Macrophages
GSE21112_1	GPL10266	GSM528100,GSM528124	Clinical isolate 2333-99_Uganda extra vs intracellular in resting macrophages rep 1,2	NA	NA	Mycobacterium tuberculosis
GSE21112_2	GPL10266	GSM528104,GSM528126	Clinical isolate 2191-99_Uganda extra vs intracellular in resting macrophages rep 1,2	NA	NA	Mycobacterium tuberculosis
GSE21112_3	GPL10266	GSM528121,GSM528133	Clinical isolate 2169-99_Uganda extra vs intracellular in resting macrophages rep 1,2	NA	NA	Mycobacterium tuberculosis
GSE21112_4	GPL10266	GSM528112,GSM528129	Clinical isolate 12954-03_Beijing extra vs intracellular in resting macrophages rep 1,2	NA	NA	Mycobacterium tuberculosis
GSE21112_5	GPL10266	GSM528114,GSM528122	Clinical isolate 1934-03_Beijing extra vs intracellular in resting macrophages rep 1,2	NA	NA	Mycobacterium tuberculosis
GSE21112_6	GPL10266	GSM528115,GSM528101	Clinical isolate 1500-03_Beijing extra vs intracellular in resting macrophages rep 1,2	NA	NA	Mycobacterium tuberculosis
GSE21112_7	GPL10266	GSM528109,GSM528102	Clinical isolate 4850-03_EAI extra vs intracellular in resting macrophages rep 1,2	NA	NA	Mycobacterium tuberculosis
GSE21112_8	GPL10266	GSM528119,GSM528130	Clinical isolate 1797-03_EAI extra vs intracellular in resting macrophages rep 1,2	NA	NA	Mycobacterium tuberculosis
GSE21112_9	GPL10266	GSM528125,GSM528110	Clinical isolate 947-01_EAI extra vs intracellular in resting macrophages rep 1,2	NA	NA	Mycobacterium tuberculosis
GSE21112_10	GPL10266	GSM528106,GSM528113	Clinical isolate 9532-03_Haarlem extra vs intracellular in resting macrophages rep 1,2	NA	NA	Mycobacterium tuberculosis
GSE21112_11	GPL10266	GSM528111,GSM528132	Clinical isolate 4130-02_Haarlem extra vs intracellular in resting macrophages rep 1,2	NA	NA	Mycobacterium tuberculosis
GSE21112_12	GPL10266	GSM528127,GSM528103	Clinical isolate 2336-02_Haarlem extra vs intracellular in resting macrophages rep 1,2	NA	NA	Mycobacterium tuberculosis
GSE21112_13	GPL10266	GSM528108,GSM528118	Clinical isolate 10514-01_Afri2 extra vs intracellular in resting macrophages rep 1,2	NA	NA	Mycobacterium tuberculosis
GSE21112_14	GPL10266	GSM528123,GSM528116	Clinical isolate 10517-01_Afri2 extra vs intracellular in resting macrophages rep 1,2	NA	NA	Mycobacterium tuberculosis
GSE21112_15	GPL10266	GSM528117,GSM528120	Clinical isolate 5468-02_Afri2 extra vs intracellular in resting macrophages rep 1,2	NA	NA	Mycobacterium tuberculosis
GSE21112_16	GPL10266	GSM528105,GSM528107	CDC1551 extra vs intracellular in resting macrophages rep 1,2	NA	NA	Mycobacterium tuberculosis
GSE21112_17	GPL10266	GSM528128,GSM528131	H37Rv extra vs intracellular in resting macrophages rep 1,2	NA	NA	Mycobacterium tuberculosis
GSE6209_1	GPL4057	GSM143404,GSM143405,GSM143406,GSM143407,GSM143408	H37Rv 24hrs after infection in macrophage vs. H37Rv grown in 7H9 media biological replicate 1,2,3,4,5	NA	NA	Mycobacterium tuberculosis
GSE6209_2	GPL4057	GSM143404,GSM143405,GSM143406,GSM143407,GSM143408	H37Rv 24hrs after infection in macrophage vs. H37Rv grown in 7H9 media biological replicate A,B,C,D,E	NA	NA	Mycobacterium tuberculosis
GSE7963_2	GPL4057	GSM143404,GSM143405,GSM143406,GSM143407,GSM143408	H37Rv 24hrs after infection in macrophage vs. H37Rv grown in 7H9 media biological replicate A,B,C,D,E	NA	NA	Mycobacterium tuberculosis

## Sheet: Mtb genes
Meta-analytic ranked list of genes induced in Mtb upon infection
Mtb Gene Symbol	Meta-analytic Z-score
Rv2031c	18.3617
Rv2875	16.939
Rv2030c	16.7756
Rv1738	16.4884
Rv1128c	16.0416
Rv1057	15.7869
Rv2930	15.635
Rv0791c	15.4202
Rv0467	15.3439
Rv1460	14.84
Rv3767c	14.716
Rv3127	14.6402
Rv3825c	14.5533
Rv2032	14.3911
Rv0211	14.3858
Rv3290c	14.2526
Rv0971c	14.1384
Rv1129c	14.0871
Rv2590	14.0835
Rv3746c	14.0688
Rv2628	14.03
Rv2629	13.9534
Rv2331	13.8202
Rv1461	13.7774
Rv3416	13.7166
Rv2007c	13.7031
Rv3130c	13.6458
Rv3862c	13.5838
Rv2630	13.5479
Rv2625c	13.4958
Rv0469	13.4518
Rv2626c	13.3329
Rv0440	13.2565
Rv2627c	13.2217
Rv1535	13.1918
Rv0607	13.1491
Rv3686c	13.1024
Rv0468	12.9965
Rv3289c	12.9737
Rv2450c	12.8397
Rv3249c	12.7083
Rv2617c	12.7082
Rv0824c	12.6716
Rv3251c	12.6234
Rv2624c	12.5942
Rv1405c	12.5422
Rv2036	12.5394
Rv3133c	12.5124
Rv1130	12.4047
Rv1168c	12.3823
Rv0823c	12.3811
Rv2028c	12.3799
Rv1465	12.3769
Rv3841	12.3024
Rv3002c	12.2768
Rv1993c	12.2208
Rv3487c	12.2076
Rv2429	12.1973
Rv1733c	12.0681
Rv1178	12.03
Rv1854c	12.0295
Rv2873	11.9647
Rv1265	11.9517
Rv2707	11.9348
Rv1909c	11.8529
Rv2623	11.8346
Rv2710	11.8164
Rv3417c	11.8151
Rv2518c	11.7175
Rv0251c	11.7106
Rv3131	11.688
Rv2029c	11.6631
Rv3484	11.6405
Rv1779c	11.635
Rv2780	11.5977
Rv3581c	11.5844
Rv0569	11.5458
Rv2396	11.5224
Rv1094	11.4692
Rv2619c	11.4119
Rv2428	11.393
Rv1463	11.3806
Rv1462	11.3757
Rv2329c	11.3459
Rv3531c	11.3244
Rv2517c	11.2929
Rv2558	11.2808
Rv1299	11.2498
Rv3134c	11.2436
Rv3219	11.242
Rv2005c	11.1954
Rv3250c	11.0872
Rv0792c	11.0505
Rv0145	10.9673
Rv1169c	10.9614
Rv2640c	10.9152
Rv3001c	10.913
Rv3503c	10.8304
Rv3710	10.7736
Rv0449c	10.7552
Rv3537	10.742
Rv3612c	10.7404
Rv3804c	10.7273
Rv1907c	10.7039
Rv1131	10.6379
Rv1285	10.6351
Rv3003c	10.609
Rv1185c	10.5927
Rv2839c	10.5732
Rv1464	10.5458
Rv1813c	10.5266
Rv0919	10.5212
Rv2327	10.5002
Rv3189	10.4902
Rv2828c	10.4574
Rv0790c	10.4066
Rv2584c	10.385
Rv1466	10.3294
Rv2989	10.2994
Rv2744c	10.2793
Rv3247c	10.2561
Rv0711	10.1733
Rv1992c	10.1535
Rv3535c	10.0941
Rv3582c	10.0653
Rv2390c	10.0281
Rv2466c	10.0261
Rv1955	9.96856
Rv1342c	9.94121
Rv1177	9.93197
Rv3252c	9.92267
Rv2621c	9.91938
Rv2950c	9.90646
Rv0079	9.89938
Rv2745c	9.89364
Rv1996	9.86828
Rv2497c	9.8288
Rv2743c	9.82054
Rv0244c	9.80389
Rv3545c	9.78528
Rv2376c	9.74338
Rv1767	9.72199
Rv2540c	9.68185
Rv2516c	9.67766
Rv3745c	9.66492
Rv1790	9.66274
Rv1957	9.6612
Rv3544c	9.65674
Rv0140	9.65524
Rv0563	9.64523
Rv1065	9.60498
Rv1221	9.58869
Rv1073	9.56611
Rv3502c	9.55606
Rv3571	9.5559
Rv0813c	9.53801
Rv1184c	9.5351
Rv1621c	9.53056
Rv0860	9.512
Rv0465c	9.50272
Rv3550	9.49591
Rv0146	9.46143
Rv2829c	9.42738
Rv3248c	9.40429
Rv1994c	9.3905
Rv2642	9.38869
Rv2107	9.38164
Rv2620c	9.35563
Rv3546	9.33102
Rv1687c	9.32916
Rv1183	9.30031
Rv2503c	9.29589
Rv2465c	9.29383
Rv0485	9.28798
Rv2633c	9.27573
Rv0240	9.25332
Rv2729c	9.23542
Rv3536c	9.23293
Rv1705c	9.2069
Rv2035	9.18238
Rv0565c	9.14289
Rv3823c	9.11184
Rv2913c	9.11033
Rv1386	9.09941
Rv3549c	9.09031
Rv2900c	9.0874
Rv1908c	9.0873
Rv0250c	9.08497
Rv3872	9.06614
Rv3865	9.04635
Rv3126c	9.01233
Rv2949c	8.99697
Rv3548c	8.97711
Rv2431c	8.95671
Rv2825c	8.87643
Rv1894c	8.83638
Rv1387	8.81647
Rv3139	8.80266
Rv1180	8.79455
Rv3067	8.78573
Rv1388	8.74506
Rv0188	8.69327
Rv3866	8.681
Rv3230c	8.66734
Rv3553	8.65064
Rv2332	8.64433
Rv0715	8.61973
Rv3530c	8.60802
Rv2827c	8.59381
Rv2504c	8.59056
Rv2935	8.57836
Rv2172c	8.55038
Rv2432c	8.54973
Rv3541c	8.54359
Rv3137	8.53645
Rv3140	8.52762
Rv1989c	8.51621
Rv0609	8.51281
Rv2728c	8.49286
Rv2373c	8.4904
Rv3567c	8.46178
Rv3429	8.45251
Rv3123	8.43622
Rv0922	8.41694
Rv3188	8.40846
Rv3595c	8.40468
Rv1855c	8.38263
Rv0350	8.38115
Rv2133c	8.36833
Rv2978c	8.36606
Rv0716	8.3475
Rv1222	8.34737
Rv1874	8.33497
Rv0789c	8.31719
Rv3518c	8.29096
Rv1736c	8.26704
Rv2391	8.26357
Rv1389	8.24359
Rv1346	8.23983
Rv3132c	8.22788
Rv3543c	8.21659
Rv1473	8.20519
Rv1806	8.1928
Rv3288c	8.17574
Rv3645	8.16381
Rv3585	8.14591
Rv2372c	8.1262
Rv3037c	8.1249
Rv0302	8.12477
Rv0787	8.113
Rv3714c	8.11105
Rv2912c	8.10564
Rv3524	8.09871
Rv1472	8.0967
Rv3385c	8.08845
Rv1846c	8.08169
Rv1375	8.07016
Rv3043c	8.06983
Rv2461c	8.03998
Rv2948c	8.00976
Rv0351	8.00854
Rv1647	7.98067
Rv2876	7.96683
Rv2925c	7.95971
Rv2004c	7.95779
Rv3878	7.93676
Rv1187	7.9324
Rv2784c	7.9174
Rv3529c	7.90978
Rv2792c	7.9043
Rv0189c	7.81631
Rv2631	7.81341
Rv3892c	7.78198
Rv0277c	7.77309
Rv2990c	7.76944
Rv3574	7.71597
Rv0476	7.71381
Rv0686	7.70654
Rv2204c	7.68072
Rv1256c	7.67992
Rv3406	7.67065
Rv3451	7.67014
Rv3832c	7.6632
Rv0513	7.66099
Rv2931	7.66092
Rv1597	7.64885
Rv2539c	7.63341
Rv0921	7.6328
Rv2374c	7.62368
Rv1988	7.58322
Rv2903c	7.57523
Rv0380c	7.56732
Rv2888c	7.5645
Rv2785c	7.56443
Rv0141c	7.56064
Rv1420	7.55352
Rv2885c	7.54589
Rv3596c	7.54381
Rv1766	7.54022
Rv3505	7.53328
Rv1323	7.5321
Rv0559c	7.52954
Rv3205c	7.52453
Rv0483	7.51268
Rv3551	7.50707
Rv3229c	7.49263
Rv2918c	7.48098
Rv3570c	7.48028
Rv3061c	7.47659
Rv2643	7.4705
Rv1665	7.42656
Rv2439c	7.41891
Rv0905	7.41285
Rv0475	7.40712
Rv1990c	7.39816
Rv3880c	7.39417
Rv0575c	7.38172
Rv2515c	7.38144
Rv1588c	7.36906
Rv2622	7.36096
Rv3538	7.33945
Rv1778c	7.33707
Rv0638	7.33424
Rv2399c	7.28917
Rv1080c	7.2859
Rv2704	7.25402
Rv3824c	7.2324
Rv1407	7.18521
Rv3613c	7.16888
Rv1471	7.16566
Rv1811	7.15505
Rv3182	7.13813
Rv1765c	7.11924
Rv3837c	7.11077
Rv3879c	7.11015
Rv2711	7.10895
Rv3463	7.09475
Rv1181	7.08398
Rv2588c	7.07973
Rv3439c	7.06289
Rv1592c	7.04874
Rv0571c	7.0356
Rv3552	7.03497
Rv0524	7.02903
Rv3217c	7.01312
Rv0080	7.00492
Rv1483	7.00471
Rv2838c	7.00217
Rv1631	6.98409
Rv0081	6.98236
Rv0570	6.97595
Rv1639c	6.97244
Rv1856c	6.96377
Rv0457c	6.95677
Rv2919c	6.95391
Rv0847	6.94243
Rv2420c	6.92842
Rv2971	6.92331
Rv2709	6.90517
Rv3873	6.89629
Rv2639c	6.8579
Rv1628c	6.84437
Rv1885c	6.84424
Rv3583c	6.84351
Rv2444c	6.82514
Rv0325	6.82494
Rv2003c	6.82492
Rv3569c	6.82097
Rv1300	6.81402
Rv2749	6.81292
Rv0352	6.81014
Rv2389c	6.8092
Rv1484	6.80241
Rv2942	6.76684
Rv3526	6.75426
Rv1112	6.74774
Rv3466	6.7455
Rv2924c	6.7408
Rv3556c	6.70938
Rv3601c	6.70363
Rv3504	6.68342
Rv1343c	6.66778
Rv3287c	6.66536
Rv1419	6.63481
Rv2449c	6.63193
Rv2251	6.62596
Rv0549c	6.6087
Rv3223c	6.59722
Rv2202c	6.59348
Rv1599	6.58856
Rv0757	6.58807
Rv1286	6.57797
Rv3206c	6.56885
Rv0641	6.56789
Rv2161c	6.56415
Rv0830	6.55116
Rv3881c	6.55009
Rv1820	6.54961
Rv1528c	6.54424
Rv1403c	6.53531
Rv0793	6.5246
Rv2901c	6.51161
Rv0717	6.50684
Rv2940c	6.49882
Rv2462c	6.49449
Rv1390	6.4934
Rv1301	6.49085
Rv1345	6.47594
Rv0578c	6.44966
Rv1615	6.4463
Rv0959	6.43528
Rv3723	6.38576
Rv0718	6.38535
Rv1132	6.38332
Rv2979c	6.37983
Rv3527	6.37117
Rv1870c	6.36956
Rv2693c	6.36736
Rv2455c	6.33208
Rv3284	6.32016
Rv0811c	6.31666
Rv1627c	6.31448
Rv3922c	6.30249
Rv3833	6.29978
Rv1732c	6.29454
Rv2837c	6.29294
Rv0668	6.28246
Rv0464c	6.27252
Rv2259	6.2547
Rv2906c	6.25198
Rv0769	6.24265
Rv1857	6.22973
Rv3914	6.22598
Rv0249c	6.21053
Rv1174c	6.20719
Rv3920c	6.19619
Rv3627c	6.18928
Rv3919c	6.16864
Rv2383c	6.16857
Rv2209	6.16254
Rv2777c	6.15258
Rv2725c	6.14725
Rv2452c	6.14352
Rv2053c	6.14324
Rv3520c	6.1394
Rv0610c	6.13758
Rv3050c	6.13349
Rv2137c	6.12089
Rv1082	6.11705
Rv3670	6.11435
Rv2110c	6.09793
Rv0542c	6.09362
Rv2125	6.08642
Rv3173c	6.08034
Rv3742c	6.07026
Rv1193	6.06633
Rv3016	6.04934
Rv2043c	6.03569
Rv1539	6.02899
Rv0877	6.01944
Rv0501	6.01743
Rv2189c	5.99627
Rv1905c	5.98773
Rv3610c	5.98166
Rv1485	5.97378
Rv2781c	5.96698
Rv3555c	5.96298
Rv0768	5.96197
Rv0788	5.96111
Rv1795	5.95915
Rv0384c	5.95037
Rv0667	5.94601
Rv1243c	5.93087
Rv0615	5.93044
Rv0639	5.9213
Rv1787	5.91461
Rv3859c	5.91004
Rv3457c	5.90952
Rv2941	5.90668
Rv2708c	5.90495
Rv0268c	5.89854
Rv1327c	5.89525
Rv1298	5.89114
Rv3489	5.89066
Rv1875	5.88075
Rv2323c	5.86704
Rv0486	5.85127
Rv2093c	5.84839
Rv3136	5.84682
Rv0550c	5.84351
Rv0245	5.83504
Rv1188	5.83367
Rv2920c	5.83167
Rv3212	5.81908
Rv1045	5.80849
Rv2136c	5.80675
Rv0821c	5.80001
Rv3415c	5.7967
Rv2440c	5.79588
Rv3625c	5.78628
Rv0626	5.78543
Rv0301	5.77752
Rv3559c	5.77267
Rv1956	5.77066
Rv0605	5.75491
Rv0049	5.75129
Rv1406	5.74867
Rv3741c	5.74742
Rv0674	5.74095
Rv1417	5.73475
Rv2840c	5.72997
Rv3716c	5.72412
Rv3843c	5.71017
Rv0382c	5.70527
Rv0865	5.70162
Rv3603c	5.68929
Rv3602c	5.68819
Rv2742c	5.68273
Rv1052	5.65908
Rv3019c	5.65903
Rv3384c	5.65857
Rv1911c	5.65855
Rv3614c	5.64036
Rv3202c	5.63888
Rv2521	5.63775
Rv2705c	5.63614
Rv3455c	5.62607
Rv0859	5.59619
Rv3722c	5.59285
Rv3864	5.59002
Rv2460c	5.58015
Rv0805	5.57362
Rv2225	5.57143
Rv2438c	5.56073
Rv2612c	5.55749
Rv0656c	5.5559
Rv1664	5.54442
Rv1072	5.54283
Rv0134	5.53502
Rv3704c	5.5247
Rv0703	5.51942
Rv3065	5.51598
Rv1398c	5.51345
Rv3542c	5.50413
Rv3418c	5.46643
Rv3883c	5.45865
Rv1182	5.45706
Rv1083	5.45504
Rv0239	5.44392
Rv1929c	5.43032
Rv2776c	5.42691
Rv3440c	5.42056
Rv3412	5.41651
Rv2902c	5.41383
Rv3441c	5.4023
Rv1324	5.40225
Rv2602	5.38912
Rv1869c	5.38152
Rv1796	5.3752
Rv2959c	5.36641
Rv1915	5.35608
Rv1106c	5.35343
Rv2696c	5.3459
Rv1111c	5.33953
Rv0358	5.33413
Rv2581c	5.33212
Rv1609	5.33201
Rv1686c	5.32875
Rv2583c	5.32437
Rv1685c	5.29568
Rv3913	5.27863
Rv3641c	5.27405
Rv2131c	5.25606
Rv0685	5.24882
Rv1536	5.22806
Rv1600	5.22439
Rv3867	5.22206
Rv0608	5.2167
Rv0709	5.21648
Rv2016	5.21632
Rv0766c	5.20602
Rv2254c	5.20359
Rv1837c	5.1963
Rv2109c	5.17362
Rv2366c	5.16483
Rv3517	5.16428
Rv3211	5.16008
Rv1616	5.14588
Rv1910c	5.14416
Rv3557c	5.13093
Rv3108	5.11897
Rv0082	5.10573
Rv1492	5.10396
Rv0871	5.09705
Rv2835c	5.0914
Rv0338c	5.08849
Rv2010	5.08156
Rv0133	5.07761
Rv2845c	5.07123
Rv2115c	5.06759
Rv1843c	5.06448
Rv3141	5.04267
Rv0353	5.03147
Rv1789	5.02537
Rv0721	5.01449
Rv2199c	5.01038
Rv0399c	5.00974
Rv0931c	5.00858
Rv3540c	5.00357
Rv2874	5.0018
Rv1898	4.99821
Rv2430c	4.99796
Rv2400c	4.98785
Rv0512	4.97791
Rv0383c	4.96977
Rv2865	4.96684
Rv2379c	4.95441
Rv2210c	4.94419
Rv0511	4.92168
Rv2836c	4.91395
Rv2641	4.9092
Rv1543	4.90716
Rv0076c	4.90522
Rv2050	4.90138
Rv2305	4.89706
Rv1832	4.89493
Rv1603	4.89246
Rv2689c	4.87122
Rv2022c	4.86556
Rv2889c	4.85635
Rv1593c	4.84163
Rv1352	4.84091
Rv2695	4.83102
Rv1812c	4.82947
Rv1459c	4.82865
Rv1127c	4.82783
Rv1043c	4.82485
Rv2015c	4.82273
Rv3197	4.8222
Rv1102c	4.80335
Rv3609c	4.80056
Rv3568c	4.79523
Rv2947c	4.78676
Rv2534c	4.754
Rv0487	4.75148
Rv1916	4.74956
Rv3863	4.74926
Rv1594	4.74672
Rv0654	4.74437
Rv2714	4.74313
Rv0867c	4.73447
Rv3608c	4.72514
Rv0525	4.72113
Rv2703	4.71724
Rv3025c	4.71717
Rv0256c	4.71318
Rv3697c	4.71245
Rv3515c	4.71164
Rv2936	4.70645
Rv3243c	4.69976
Rv3303c	4.69472
Rv2551c	4.69326
Rv0896	4.6738
Rv0466	4.67235
Rv0949	4.66978
Rv2887	4.66942
Rv2556c	4.66864
Rv2533c	4.65214
Rv3705c	4.64584
Rv2932	4.6178
Rv1264	4.61526
Rv1682	4.59402
Rv2805	4.59121
Rv2554c	4.5903
Rv3847	4.56364
Rv0515	4.56193
Rv0586	4.55665
Rv2495c	4.55607
Rv2065	4.55182
Rv3104c	4.55175
Rv2795c	4.5517
Rv1189	4.55152
Rv0064	4.54865
Rv3459c	4.53251
Rv1293	4.52869
Rv2193	4.52401
Rv1175c	4.52122
Rv2674	4.51932
Rv2557	4.51421
Rv2257c	4.50382
Rv2851c	4.49353
Rv3222c	4.47507
Rv0543c	4.47278
Rv1207	4.46497
Rv0640	4.4526
Rv0744c	4.44049
Rv1545	4.42609
Rv2555c	4.42562
Rv0283	4.41596
Rv1315	4.41394
Rv3860	4.41367
Rv3838c	4.41324
Rv2456c	4.41173
Rv0836c	4.40751
Rv2907c	4.40716
Rv1297	4.39922
Rv3840	4.39853
Rv0714	4.39495
Rv2142c	4.39368
Rv0670	4.39262
Rv3565	4.39004
Rv2335	4.38614
Rv0003	4.37886
Rv3547	4.37426
Rv1257c	4.3657
Rv0997	4.34483
Rv1488	4.33646
Rv2216	4.33274
Rv1397c	4.32386
Rv2111c	4.32367
Rv0818	4.31514
Rv2471	4.31162
Rv2169c	4.31137
Rv3356c	4.30625
Rv1982c	4.30373
Rv2392	4.29817
Rv3456c	4.29387
Rv3769	4.29342
Rv1493	4.29258
Rv2904c	4.29071
Rv1653	4.28962
Rv0932c	4.27569
Rv0637	4.27538
Rv2782c	4.26714
Rv1861	4.26274
Rv3554	4.2555
Rv3332	4.25414
Rv0477	4.25172
Rv0627	4.25136
Rv0719	4.24879
Rv2996c	4.24595
Rv0712	4.23607
Rv3677c	4.23405
Rv2552c	4.22773
Rv2869c	4.22476
Rv2618	4.22284
Rv2654c	4.21211
Rv0885	4.20656
Rv3901c	4.20623
Rv1997	4.20058
Rv2217	4.18846
Rv3580c	4.18543
Rv3242c	4.18103
Rv3008	4.17908
Rv0001	4.17735
Rv1041c	4.17692
Rv2173	4.17589
Rv1288	4.16401
Rv2094c	4.15682
Rv2326c	4.15561
Rv0247c	4.15146
Rv1833c	4.12905
Rv2509	4.12667
Rv0704	4.11884
Rv0758	4.11627
Rv1176c	4.11015
Rv1413	4.10736
Rv3788	4.10579
Rv3802c	4.10212
Rv2697c	4.09792
Rv0340	4.0936
Rv1847	4.09344
Rv3399	4.08598
Rv1737c	4.08181
Rv2260	4.07387
Rv0313	4.06993
Rv2946c	4.05859
Rv3600c	4.05068
Rv3049c	4.04727
Rv2182c	4.03674
Rv2694c	4.02577
Rv0810c	4.02469
Rv0617	4.02281
Rv0595c	4.01679
Rv3646c	4.01574
Rv1287	4.01233
Rv1006	4.00829
Rv2017	4.00346
Rv1475c	3.99742
Rv2733c	3.99431
Rv3315c	3.99344
Rv2605c	3.99273
Rv0052	3.98515
Rv3074	3.97975
Rv2899c	3.9742
Rv1058	3.97412
Rv2342	3.97041
Rv2441c	3.96987
Rv3740c	3.96583
Rv0308	3.9526
Rv2858c	3.93383
Rv3403c	3.92476
Rv1451	3.92236
Rv1209	3.92119
Rv1103c	3.91803
Rv3562	3.90919
Rv2527	3.90883
Rv3424c	3.9026
Rv3479	3.89309
Rv3458c	3.89205
Rv2977c	3.89192
Rv3673c	3.88776
Rv3392c	3.88571
Rv0705	3.88449
Rv2806	3.87979
Rv2905	3.87779
Rv2732c	3.87644
Rv3321c	3.87572
Rv1202	3.86876
Rv1334	3.86829
Rv0700	3.86788
Rv1194c	3.86248
Rv0452	3.86141
Rv1411c	3.86084
Rv2802c	3.85647
Rv3752c	3.85255
Rv0751c	3.85046
Rv2174	3.85033
Rv3376	3.84859
Rv2804c	3.84766
Rv3422c	3.84302
Rv0055	3.84213
Rv1412	3.82503
Rv3561	3.82335
Rv1906c	3.82016
Rv2929	3.81985
Rv3490	3.81415
Rv2498c	3.80918
Rv0200	3.80479
Rv0886	3.79671
Rv2371	3.78379
Rv1570	3.77512
Rv2699c	3.75858
Rv3699	3.75719
Rv1239c	3.74946
Rv0572c	3.72772
Rv1479	3.72654
Rv0046c	3.71078
Rv0611c	3.69759
Rv2368c	3.69711
Rv2878c	3.69569
Rv3921c	3.68952
Rv0038	3.68445
Rv2553c	3.67623
Rv3516	3.67541
Rv0720	3.67374
Rv1095	3.66454
Rv0280	3.66335
Rv3906c	3.66213
Rv0951	3.6593
Rv0248c	3.65674
Rv2398c	3.65115
Rv0673	3.64025
Rv2281	3.62912
Rv3721c	3.62757
Rv3874	3.62656
Rv2467	3.62159
Rv1591	3.62039
Rv0743c	3.61556
Rv3694c	3.61552
Rv3054c	3.60275
Rv0723	3.60046
Rv3460c	3.59948
Rv3027c	3.59654
Rv2091c	3.59538
Rv0752c	3.59403
Rv3464	3.58567
Rv2215	3.583
Rv3560c	3.58116
Rv3430c	3.57047
Rv1066	3.56143
Rv2559c	3.54221
Rv2367c	3.54172
Rv0722	3.53786
Rv1295	3.53247
Rv1107c	3.52496
Rv0361	3.52077
Rv2276	3.51999
Rv3014c	3.51968
Rv2146c	3.51733
Rv2226	3.51499
Rv1558	3.51491
Rv1914c	3.50528
Rv2861c	3.50148
Rv1747	3.50011
Rv2811	3.49208
Rv1364c	3.48068
Rv0998	3.47693
Rv0044c	3.469
Rv1630	3.46814
Rv3026c	3.46473
Rv2496c	3.44659
Rv2531c	3.44197
Rv0651	3.43288
Rv0019c	3.41774
Rv2413c	3.41342
Rv3688c	3.41066
Rv2538c	3.40954
Rv1608c	3.40788
Rv3519	3.40001
Rv0529	3.39767
Rv0701	3.39695
Rv1213	3.38827
Rv3024c	3.38498
Rv3442c	3.37832
Rv2726c	3.35613
Rv2224c	3.34644
Rv3651	3.34546
Rv1531	3.34007
Rv2678c	3.32428
Rv3283	3.3224
Rv1100	3.32206
Rv0164	3.3219
Rv1533	3.31635
Rv3117	3.31131
Rv3286c	3.30364
Rv1648	3.30279
Rv0946c	3.30023
Rv1195	3.29653
Rv2868c	3.29585
Rv1945	3.29192
Rv0889c	3.29121
Rv1831	3.29111
Rv3828c	3.28907
Rv0331	3.2838
Rv3579c	3.28068
Rv3803c	3.27765
Rv1481	3.27615
Rv0553	3.27223
Rv2382c	3.26889
Rv3103c	3.24927
Rv2134c	3.24875
Rv2877c	3.2476
Rv2779c	3.2411
Rv0702	3.23789
Rv2499c	3.23301
Rv1513	3.22966
Rv3404c	3.22448
Rv1652	3.22396
Rv0753c	3.21385
Rv1641	3.21331
Rv3462c	3.21298
Rv2120c	3.20469
Rv2933	3.20364
Rv2675c	3.19353
Rv0937c	3.19274
Rv0906	3.18814
Rv1657	3.18335
Rv2104c	3.18295
Rv0065	3.18265
Rv2397c	3.17698
Rv0158	3.17355
Rv1644	3.17069
Rv2442c	3.17015
Rv1245c	3.16638
Rv2789c	3.16446
Rv0421c	3.15977
Rv0652	3.15816
Rv3848	3.15609
Rv3075c	3.15414
Rv2380c	3.14974
Rv2009	3.1486
Rv1423	3.14436
Rv2523c	3.14319
Rv2998	3.14211
Rv3118	3.14057
Rv2181	3.12706
Rv0710	3.12034
Rv2419c	3.11598
Rv3757c	3.11225
Rv1729c	3.10996
Rv0907	3.10208
Rv2995c	3.10142
Rv3062	3.09748
Rv0495c	3.09599
Rv2841c	3.09442
Rv0955	3.09169
Rv2156c	3.09019
Rv1353c	3.08821
Rv1537	3.08139
Rv2393	3.07618
Rv2632c	3.07514
Rv3461c	3.07307
Rv2954c	3.07059
Rv0027	3.06565
Rv3304	3.05365
Rv3684	3.04721
Rv3052c	3.04564
Rv0647c	3.0452
Rv3009c	3.04342
Rv1261c	3.03961
Rv2388c	3.03871
Rv3407	3.03685
Rv0500	3.03617
Rv3836	3.03365
Rv2108	3.03286
Rv0864	3.02871
Rv2256c	3.02144
Rv1534	3.01695
Rv1015c	3.0138
Rv0632c	3.00845
Rv3066	3.0057
Rv1480	3.00417
Rv3371	3.00013
Rv2159c	2.99421
Rv0628c	2.98909
Rv1643	2.98665
Rv3423c	2.97813
Rv0086	2.97223
Rv3443c	2.96276
Rv1654	2.95863
Rv1544	2.95684
Rv0767c	2.95611
Rv0657c	2.95419
Rv2012	2.95292
Rv1340	2.94405
Rv3827c	2.93871
Rv3773c	2.9378
Rv1720c	2.93641
Rv2123	2.92327
Rv3907c	2.90872
Rv3744	2.90658
Rv2291	2.90362
Rv3607c	2.88999
Rv3051c	2.88982
Rv0272c	2.88896
Rv1063c	2.88713
Rv3854c	2.87991
Rv1133c	2.87466
Rv1317c	2.87206
Rv0433	2.8702
Rv2587c	2.86778
Rv3783	2.86654
Rv3822	2.86542
Rv1585c	2.86477
Rv1117	2.85895
Rv3821	2.85807
Rv0624	2.85748
Rv1872c	2.85627
Rv3830c	2.84945
Rv3411c	2.84707
Rv1093	2.84416
Rv1156	2.83451
Rv2972c	2.82463
Rv3421c	2.8199
Rv3452	2.8182
Rv3124	2.81347
Rv3842c	2.80393
Rv3765c	2.7911
Rv1607	2.77881
Rv0020c	2.77268
Rv3534c	2.77156
Rv1642	2.7615
Rv1113	2.76031
Rv1226c	2.7568
Rv1546	2.75612
Rv2595	2.75531
Rv1449c	2.74291
Rv1201c	2.7332
Rv1596	2.73242
Rv0725c	2.73033
Rv0724	2.72986
Rv3902c	2.72514
Rv2992c	2.7141
Rv2988c	2.71381
Rv3853	2.71213
Rv3642c	2.71048
Rv3868	2.70834
Rv1225c	2.70707
Rv2532c	2.69694
Rv1096	2.69649
Rv3357	2.69099
Rv0116c	2.69056
Rv3045	2.68671
Rv3237c	2.68015
Rv2809	2.6787
Rv2132	2.6665
Rv3687c	2.66195
Rv2287	2.65696
Rv2881c	2.65606
Rv1991c	2.6484
Rv2934	2.64646
Rv0446c	2.64449
Rv1633	2.64151
Rv3695	2.63165
Rv0581	2.62936
Rv2953	2.62423
Rv2191	2.62341
Rv0423c	2.62328
Rv1408	2.62044
Rv3477	2.61828
Rv2882c	2.61424
Rv0884c	2.60547
Rv2470	2.60416
Rv1604	2.60122
Rv0398c	2.60031
Rv1567c	2.59626
Rv2387	2.5952
Rv3923c	2.59147
Rv2735c	2.58947
Rv3169	2.58836
Rv2263	2.5872
Rv2384	2.58589
Rv2130c	2.58186
Rv2667	2.58043
Rv3465	2.58028
Rv2296	2.57917
Rv1001	2.5688
Rv1159	2.56746
Rv1190	2.56726
Rv1115	2.56467
Rv0613c	2.55991
Rv1942c	2.55787
Rv3682	2.55496
Rv0047c	2.54547
Rv2178c	2.54477
Rv2369c	2.54394
Rv0692	2.54385
Rv3092c	2.54305
Rv1005c	2.54086
Rv2867c	2.53518
Rv2113	2.53318
Rv3042c	2.52758
Rv2528c	2.52631
Rv3105c	2.52528
Rv2414c	2.52251
Rv2394	2.51954
Rv3566c	2.51324
Rv0560c	2.51254
Rv2127	2.50943
Rv0682	2.50673
Rv0952	2.50317
Rv1859	2.50188
Rv2021c	2.49459
Rv1693	2.49402
Rv2185c	2.48859
Rv2758c	2.48824
Rv3397c	2.48732
Rv0470c	2.48677
Rv0898c	2.47927
Rv3835	2.47662
Rv2158c	2.46985
Rv2454c	2.46451
Rv2124c	2.45463
Rv2096c	2.45308
Rv1337	2.45292
Rv0445c	2.45249
Rv3200c	2.44985
Rv0646c	2.44481
Rv0866	2.43059
Rv2381c	2.42577
Rv1341	2.41949
Rv1151c	2.41929
Rv3007c	2.38917
Rv3869	2.38787
Rv0683	2.38705
Rv1595	2.3823
Rv2580c	2.38097
Rv3647c	2.37712
Rv3771c	2.37478
Rv2937	2.36665
Rv0364	2.36609
Rv1167c	2.36503
Rv2427c	2.36196
Rv2653c	2.36121
Rv0678	2.35763
Rv0863	2.3572
Rv1635c	2.35645
Rv2778c	2.35093
Rv2798c	2.35009
Rv3636	2.34998
Rv1936	2.34959
Rv1108c	2.34773
Rv3615c	2.34288
Rv0144	2.33624
Rv0733	2.33314
Rv3057c	2.32111
Rv2252	2.32002
Rv0870c	2.31581
Rv2535c	2.30655
Rv2737c	2.30362
Rv2149c	2.30144
Rv2448c	2.29908
Rv1339	2.29865
Rv0933	2.29342
Rv1559	2.29246
Rv2526	2.28623
Rv1192	2.2839
Rv3523	2.26466
Rv3213c	2.26309
Rv3044	2.26103
Rv3022c	2.25544
Rv0680c	2.24615
Rv2188c	2.23707
Rv0726c	2.23571
Rv0471c	2.2334
Rv2219	2.23166
Rv2911	2.21968
Rv0814c	2.21907
Rv2547	2.2137
Rv2701c	2.21312
Rv2606c	2.21167
Rv1348	2.2101
Rv1748	2.20684
Rv0661c	2.20247
Rv0681	2.19389
Rv2358	2.19208
Rv3855	2.1813
Rv3004	2.18081
Rv0478	2.17431
Rv2773c	2.17368
Rv2289	2.17108
Rv0336	2.16768
Rv2377c	2.16039
Rv1211	2.15611
Rv0747	2.14897
Rv1601	2.14732
Rv1611	2.14538
Rv1540	2.1434
Rv2659c	2.13688
Rv1161	2.13639
Rv1333	2.13209
Rv3661	2.13091
Rv1623c	2.12944
Rv1981c	2.12757
Rv2830c	2.12367
Rv1783	2.10682
Rv1224	2.10275
Rv1395	2.1026
Rv1569	2.09772
Rv1827	2.09658
Rv3282	2.09126
Rv1377c	2.09024
Rv0447c	2.07315
Rv0303	2.0695
Rv3593	2.06751
Rv2011c	2.06125
Rv0229c	2.06107
Rv1101c	2.0609
Rv3010c	2.05849
Rv1706c	2.05331
Rv1980c	2.05303
Rv1186c	2.04977
Rv0734	2.0481
Rv1401	2.04506
Rv1984c	2.03597
Rv2421c	2.03489
Rv0311	2.03447
Rv2939	2.02788
Rv3272	2.02138
Rv2635	2.01784
Rv0675	2.01781
Rv2679	2.01681
Rv0516c	2.01404
Rv1415	2.01214
Rv1400c	2.00004
Rv2975c	1.98776
Rv3748	1.98271
Rv0187	1.9814
Rv0537c	1.97799
Rv0623	1.9767
Rv0147	1.96944
Rv2883c	1.96903
Rv0562	1.96713
Rv0463	1.96549
Rv3320c	1.96032
Rv0940c	1.95797
Rv0579	1.95719
Rv3674c	1.95681
Rv2203	1.95673
Rv3425	1.95651
Rv2502c	1.95468
Rv0551c	1.94197
Rv2425c	1.92884
Rv0577	1.92795
Rv3734c	1.92193
Rv1302	1.91795
Rv1012	1.91275
Rv0056	1.90972
Rv1571	1.90941
Rv2571c	1.9085
Rv1487	1.90018
Rv2275	1.89938
Rv1200	1.88512
Rv1303	1.86699
Rv3236c	1.86282
Rv0451c	1.86194
Rv1646	1.85482
Rv2734	1.85175
Rv3806c	1.85047
Rv2576c	1.84743
Rv0672	1.84388
Rv0201c	1.8402
Rv1617	1.83902
Rv3266c	1.839
Rv3656c	1.83807
Rv1391	1.83794
Rv1678	1.83779
Rv2222c	1.83008
Rv2443	1.82868
Rv3328c	1.82391
Rv3861	1.82212
Rv3400	1.81746
Rv1292	1.81358
Rv2402	1.81208
Rv1817	1.80772
Rv3073c	1.80283
Rv2916c	1.80216
Rv1923	1.79725
Rv1314c	1.79575
Rv2200c	1.79376
Rv2993c	1.78806
Rv3667	1.78445
Rv2081c	1.78148
Rv3032	1.76335
Rv0148	1.76334
Rv0328	1.75771
Rv2672	1.75439
Rv3678c	1.7535
Rv2800	1.74471
Rv2923c	1.73982
Rv3308	1.73471
Rv2258c	1.73115
Rv2160c	1.71429
Rv0765c	1.70424
Rv1512	1.70296
Rv0005	1.69901
Rv2683	1.69842
Rv2511	1.69642
Rv1897c	1.69142
Rv1794	1.69105
Rv0139	1.68961
Rv3781	1.6887
Rv3193c	1.68287
Rv1638	1.68281
Rv1229c	1.68135
Rv2987c	1.67892
Rv0834c	1.67874
Rv2821c	1.66815
Rv0300	1.66218
Rv0541c	1.66081
Rv3590c	1.64523
Rv3512	1.64137
Rv2325c	1.64068
Rv2218	1.63686
Rv3924c	1.62551
Rv1939	1.61181
Rv2190c	1.60983
Rv0241c	1.60705
Rv2938	1.60509
Rv2886c	1.59531
Rv0547c	1.59143
Rv2801c	1.59117
Rv3285	1.59089
Rv0831c	1.58748
Rv0053	1.58745
Rv1602	1.58538
Rv2395	1.58479
Rv2676c	1.5797
Rv0199	1.57377
Rv0693	1.56407
Rv1486c	1.56331
Rv3782	1.56016
Rv1437	1.53469
Rv3679	1.52861
Rv2051c	1.52124
Rv1099c	1.51429
Rv2738c	1.49323
Rv1721c	1.48771
Rv2103c	1.48689
Rv2078	1.48354
Rv1349	1.4787
Rv1952	1.47517
Rv2921c	1.47464
Rv3619c	1.47096
Rv3506	1.46959
Rv0077c	1.46532
Rv1863c	1.46242
Rv2175c	1.46149
Rv1862	1.45782
Rv1418	1.45233
Rv0505c	1.45039
Rv0625c	1.44821
Rv2842c	1.44682
Rv0510	1.4381
Rv3669	1.43545
Rv2453c	1.431
Rv0298	1.42795
Rv2591	1.4258
Rv2184c	1.42566
rv3663c	1.42479
Rv1821	1.42328
Rv1071c	1.41815
Rv1895	1.41424
Rv1772	1.41419
Rv3917c	1.41047
Rv2239c	1.40986
Rv0142	1.40942
Rv1410c	1.4085
Rv1935c	1.40644
Rv3174	1.40517
Rv3777	1.40338
Rv0644c	1.39944
Rv1598c	1.39822
Rv3296	1.39807
Rv2753c	1.39037
Rv2197c	1.38683
Rv1771	1.38011
Rv1694	1.37397
Rv3877	1.37268
Rv3221c	1.367
Rv3706c	1.36222
Rv0381c	1.36163
Rv1294	1.36063
Rv0489	1.35828
Rv3483c	1.35425
Rv2966c	1.34993
Rv2890c	1.34072
Rv0299	1.33885
Rv1927	1.33682
Rv0443	1.33657
Rv1316c	1.3254
Rv2822c	1.32337
Rv2248	1.32132
Rv2194	1.31963
Rv1810	1.31506
Rv2684	1.30862
Rv1223	1.30552
Rv2221c	1.30467
Rv2945c	1.30006
Rv3056	1.29999
Rv3770c	1.29949
Rv1468c	1.29696
Rv1791	1.29519
Rv3015c	1.29468
Rv1203c	1.28416
Rv2299c	1.28287
Rv3889c	1.27993
Rv1069c	1.27919
Rv2112c	1.27226
Rv2344c	1.27098
Rv3306c	1.26865
Rv3167c	1.26794
Rv3245c	1.26546
Rv2715	1.25534
Rv1160	1.24846
Rv1011	1.24746
Rv1396c	1.24263
Rv1979c	1.23722
Rv0103c	1.23714
Rv2589	1.23086
Rv0184	1.22933
Rv2565	1.2262
Rv0161	1.22556
Rv0037c	1.22545
Rv1741	1.22314
Rv1887	1.22027
Rv2731	1.21777
Rv1864c	1.21745
Rv3226c	1.21627
Rv2048c	1.21231
Rv0804	1.21185
Rv2235	1.21161
Rv2206	1.20997
Rv3762c	1.20372
Rv0261c	1.1989
Rv0903c	1.19433
Rv3405c	1.19145
Rv3849	1.18927
Rv0880	1.18495
Rv2097c	1.18163
Rv2446c	1.18162
Rv2847c	1.16269
Rv1336	1.16216
Rv1520	1.16201
Rv0699	1.15226
Rv1326c	1.15086
Rv2336	1.14286
Rv3225c	1.14253
Rv0786c	1.13991
Rv1077	1.13216
Rv0574c	1.12952
Rv3749c	1.1167
Rv2365c	1.11558
Rv2378c	1.11431
Rv2691	1.11239
Rv2808	1.10315
Rv2205c	1.09884
Rv1269c	1.0982
Rv2451	1.09019
Rv0002	1.08455
Rv0502	1.08428
Rv0337c	1.08187
Rv0236c	1.08085
Rv3409c	1.0754
Rv3265c	1.07517
Rv2034	1.05612
Rv2186c	1.05298
Rv2857c	1.04786
Rv3122	1.04769
Rv0815c	1.04742
Rv3592	1.04289
Rv0802c	1.03483
Rv3053c	1.03183
Rv3072c	1.02977
Rv2241	1.02862
Rv1925	1.02644
Rv3241c	1.02568
Rv3522	1.02271
Rv0947c	1.02088
Rv2909c	1.01634
Rv1436	1.01273
Rv3255c	1.00701
Rv3758c	1.00436
Rv2870c	0.997602
Rv1610	0.996249
Rv0279c	0.991626
Rv1913	0.991329
Rv2952	0.985696
Rv2794c	0.978597
Rv3327	0.978063
Rv0192	0.973763
Rv0740	0.973709
Rv1849	0.971831
Rv0332	0.969429
Rv2908c	0.967979
Rv2486	0.959398
Rv2242	0.95855
Rv1612	0.955317
Rv1010	0.940344
Rv2585c	0.935452
Rv1669	0.934427
Rv0479c	0.926695
Rv1263	0.923773
Rv3370c	0.923133
Rv0567	0.917943
Rv0262c	0.915391
Rv3766	0.915332
Rv2892c	0.910766
Rv2614c	0.907697
Rv1262c	0.899481
Rv3099c	0.894107
Rv2006	0.891812
Rv3168	0.888204
Rv0635	0.883816
Rv0411c	0.881663
Rv3578	0.873423
Rv0531	0.872811
Rv1976c	0.868622
Rv1986	0.864783
Rv0320	0.861239
Rv2116	0.859255
Rv2713	0.858627
Rv2616	0.850246
Rv3017c	0.843104
Rv1166	0.836259
Rv3903c	0.833594
Rv1751	0.830384
Rv0872c	0.830117
Rv2575	0.829455
Rv2386c	0.821986
Rv2898c	0.814909
Rv1351	0.812549
Rv2790c	0.810983
Rv1443c	0.803381
Rv0163	0.801935
Rv1495	0.793916
Rv1735c	0.78581
Rv0596c	0.78047
Rv0914c	0.777138
Rv2018	0.775597
Rv0658c	0.771954
Rv1097c	0.767834
Rv0088	0.766971
Rv3224	0.766622
Rv3281	0.766372
Rv2285	0.763405
Rv0558	0.761702
Rv0112	0.759155
Rv0938	0.757984
Rv2611c	0.755359
Rv0045c	0.752786
Rv3626c	0.752399
Rv2716	0.752052
Rv1126c	0.74999
Rv0684	0.738803
Rv2121c	0.736979
Rv3800c	0.735107
Rv1624c	0.728294
Rv3038c	0.723018
Rv3683	0.721625
Rv2951c	0.719432
Rv3068c	0.718564
Rv0748	0.717303
Rv0853c	0.705512
Rv3269	0.704587
Rv1959c	0.701778
Rv2895c	0.689638
Rv0196	0.685868
Rv3201c	0.685649
Rv2403c	0.685439
Rv1155	0.683174
Rv1149	0.676445
Rv0538	0.673738
Rv2312	0.663768
Rv0363c	0.652959
Rv1943c	0.643689
Rv1844c	0.638963
Rv2797c	0.636793
Rv3482c	0.635785
Rv2548	0.626287
Rv3875	0.623159
Rv1605	0.621526
Rv1233c	0.61058
Rv2426c	0.608407
Rv2736c	0.606377
Rv0706	0.599585
Rv3394c	0.597599
Rv3814c	0.595484
Rv0296c	0.595319
Rv3778c	0.592984
Rv1244	0.592428
Rv1750c	0.5923
Rv0945	0.592267
Rv2493	0.582103
Rv0246	0.581667
Rv0950c	0.580925
Rv1246c	0.578714
Rv2052c	0.568054
Rv1958c	0.567436
Rv0432	0.56359
Rv3655c	0.548691
Rv1511	0.547711
Rv3584	0.545439
Rv0545c	0.545219
Rv2162c	0.545074
Rv1013	0.542139
Rv1241	0.53538
Rv1172c	0.529852
Rv0389	0.525943
Rv3799c	0.516628
Rv1376	0.515386
Rv2343c	0.509808
Rv2041c	0.509582
Rv1773c	0.507148
Rv3708c	0.502855
Rv0207c	0.50255
Rv1676	0.500601
Rv2334	0.499949
Rv2673	0.497843
Rv0636	0.495691
Rv0123	0.491902
Rv1818c	0.488262
Rv2128	0.485946
Rv2956	0.485304
Rv0808	0.484122
Rv2284	0.483263
Rv0009	0.483098
Rv0909	0.480142
Rv0862c	0.47373
Rv0855	0.473
Rv0011c	0.463372
Rv0659c	0.460741
Rv3916c	0.460689
Rv3472	0.456709
Rv3048c	0.448656
Rv3128c	0.445253
Rv2195	0.444603
Rv0365c	0.438192
Rv0928	0.434547
Rv1788	0.433008
Rv3680	0.429369
Rv3060c	0.425987
Rv1070c	0.423321
Rv2024c	0.418716
Rv3500c	0.413049
Rv1822	0.412085
Rv2302	0.404922
Rv1577c	0.403073
Rv2546	0.39726
Rv2025c	0.395832
Rv1332	0.393025
Rv0054	0.389407
Rv3101c	0.388368
Rv3402c	0.383272
Rv2122c	0.3824
Rv0426c	0.379378
Rv0237	0.375782
Rv0197	0.372745
Rv2298	0.368658
Rv2079	0.368305
Rv1154c	0.354711
Rv0295c	0.352167
Rv0544c	0.351976
Rv0135c	0.340305
Rv2834c	0.338579
Rv2852c	0.338097
Rv0190	0.319794
Rv0819	0.314369
Rv2994	0.302052
Rv3020c	0.298454
Rv3033	0.29749
Rv0561c	0.29159
Rv1845c	0.290242
Rv2500c	0.287536
Rv1309	0.28388
Rv2871	0.28005
Rv2522c	0.277305
Rv1191	0.261798
Rv1003	0.258744
Rv0297	0.254802
Rv3031	0.25437
Rv3668c	0.251376
Rv0965c	0.250096
Rv1867	0.234503
Rv0707	0.233533
Rv0488	0.231346
Rv2783c	0.226761
Rv1042c	0.22516
Rv3138	0.217468
Rv2999	0.213204
Rv1677	0.21291
Rv0238	0.212439
Rv1650	0.198941
Rv2756c	0.193507
Rv3214	0.192206
Rv0422c	0.187399
Rv1234	0.183959
Rv0339c	0.181218
Rv3718c	0.180347
Rv0273c	0.176022
Rv1977	0.170538
Rv2969c	0.16675
Rv0777	0.165186
Rv1797	0.164323
Rv2117	0.153436
Rv3775	0.15311
Rv2791c	0.143708
Rv1162	0.140184
Rv1018c	0.138993
Rv3319	0.137507
Rv3398c	0.132747
Rv3747	0.128817
Rv1394c	0.127253
Rv2059	0.12694
Rv2774c	0.111869
Rv2700	0.106909
Rv0043c	0.105364
Rv3787c	0.101608
Rv3709c	0.100761
Rv0455c	0.0930933
Rv0154c	0.0909393
Rv0929	0.0901487
Rv0986	0.0887784
Rv2150c	0.0885467
Rv3888c	0.0868004
Rv2416c	0.0819902
Rv1289	0.0701571
Rv1649	0.0615962
Rv3142c	0.0602304
Rv3070	0.058509
Rv0687	0.055937
Rv3199c	0.0526242
Rv0412c	0.0522272
Rv0749	0.0502356
Rv0633c	0.0495573
Rv1152	0.0466093
Rv2717c	0.032976
Rv0892	0.0191649
Rv1699	0.0156317
Rv1171	0.0128626
Rv1148c	0.00830583
Rv3870	0.0077954
Rv0013	0.00649846
Rv2682c	-0.00147406
Rv0015c	-0.00223846
Rv0151c	-0.00275983
Rv1618	-0.00712491
Rv0057	-0.0189815
Rv2084	-0.0193431
Rv2198c	-0.0289008
Rv3346c	-0.0317499
Rv0274	-0.0367083
Rv1335	-0.0420697
Rv0869c	-0.0421049
Rv2514c	-0.0421371
Rv1828	-0.0437713
Rv2347c	-0.0468379
Rv3735	-0.0708096
Rv1021	-0.0764933
Rv3207c	-0.0871219
Rv1448c	-0.087401
Rv2793c	-0.0882915
Rv1561	-0.0905883
Rv1508c	-0.0922258
Rv1498c	-0.0957459
Rv2663	-0.0987824
Rv1637c	-0.100386
Rv3000	-0.110861
Rv1098c	-0.115084
Rv1379	-0.115586
Rv1636	-0.12198
Rv1237	-0.123093
Rv3183	-0.12742
Rv1344	-0.133443
Rv3850	-0.133896
Rv3801c	-0.135483
Rv3256c	-0.136741
Rv1655	-0.138477
Rv3909	-0.148114
Rv0367c	-0.159885
Rv1347c	-0.15999
Rv1871c	-0.160537
Rv2477c	-0.161658
Rv1903	-0.162129
Rv1310	-0.163565
Rv1367c	-0.163741
Rv0861c	-0.164183
Rv3220c	-0.164944
Rv3760	-0.165475
Rv2536	-0.172847
Rv3349c	-0.173256
Rv2823c	-0.179082
Rv0480c	-0.179515
Rv1712	-0.190154
Rv2968c	-0.198183
Rv1589	-0.202173
Rv2957	-0.204502
Rv2211c	-0.204721
Rv2976c	-0.204736
Rv0576	-0.208329
Rv3331	-0.21288
Rv2192c	-0.225677
Rv3532	-0.225717
Rv3858c	-0.232075
Rv3491	-0.234354
Rv2069	-0.242042
Rv2586c	-0.242481
Rv1231c	-0.258964
Rv0253	-0.261416
Rv0509	-0.26757
Rv1640c	-0.269974
Rv0663	-0.276063
Rv1110	-0.276882
Rv0114	-0.278377
Rv1842c	-0.283226
Rv1896c	-0.283574
Rv0376c	-0.283582
Rv2288	-0.292841
Rv0826	-0.300425
Rv1940	-0.301149
Rv1622c	-0.302795
Rv0136	-0.304159
Rv2345	-0.304191
Rv1227c	-0.309757
Rv1564c	-0.319338
Rv1985c	-0.327053
Rv3314c	-0.327851
Rv0379	-0.333806
Rv2067c	-0.337438
Rv3793	-0.342975
Rv3345c	-0.344199
Rv1629	-0.344381
Rv0645c	-0.34974
Rv0138	-0.351208
Rv2603c	-0.352834
Rv0113	-0.362854
Rv1017c	-0.367155
Rv0284	-0.368958
Rv1240	-0.386911
Rv3761c	-0.388397
Rv1208	-0.39686
Rv1328	-0.413291
Rv0908	-0.417069
Rv0110	-0.429
Rv2519	-0.45149
Rv1670	-0.451975
Rv2973c	-0.456102
Rv1109c	-0.460163
Rv3882c	-0.460325
Rv0612	-0.462128
Rv2042c	-0.466248
Rv2741	-0.468044
Rv2037c	-0.46825
Rv1576c	-0.47369
Rv3910	-0.474145
Rv0694	-0.474945
Rv0568	-0.476741
Rv0643c	-0.478689
Rv0221	-0.479201
Rv1560	-0.481737
Rv2563	-0.486617
Rv1304	-0.487759
Rv3095	-0.491635
Rv3368c	-0.497828
Rv1521	-0.498892
Rv3634c	-0.501203
Rv0326	-0.509181
Rv2196	-0.511574
Rv1876	-0.512315
Rv1305	-0.513795
Rv0345	-0.523538
Rv1880c	-0.527158
Rv3891c	-0.529951
Rv3358	-0.53021
Rv1798	-0.531191
Rv2799	-0.531967
Rv3884c	-0.533406
Rv0493c	-0.5406
Rv2463	-0.545921
Rv3292	-0.54685
Rv0010c	-0.555523
Rv2844	-0.558028
Rv0566c	-0.558281
Rv2510c	-0.560684
Rv3172c	-0.567994
Rv0771	-0.571588
Rv1749c	-0.574158
Rv3478	-0.583128
Rv0206c	-0.583917
Rv0514	-0.595798
Rv1321	-0.595882
Rv2846c	-0.596246
Rv0305c	-0.614112
Rv1613	-0.62499
Rv3180c	-0.625888
Rv0494	-0.626271
Rv2295	-0.642203
Rv2100	-0.645631
Rv2824c	-0.649335
Rv3028c	-0.649723
Rv0434	-0.651218
Rv3589	-0.65445
Rv2718c	-0.65625
Rv1680	-0.658318
Rv1059	-0.660327
Rv2582	-0.665082
Rv3244c	-0.680886
Rv1912c	-0.682398
Rv3162c	-0.687035
Rv1920	-0.69084
Rv1247c	-0.691909
Rv0491	-0.698871
Rv2974c	-0.700905
Rv0962c	-0.7088
Rv3857c	-0.709718
Rv2280	-0.712068
Rv2884	-0.716266
Rv3410c	-0.719329
Rv1274	-0.725843
Rv1091	-0.727543
Rv3507	-0.730644
Rv2494	-0.738996
Rv3355c	-0.739607
Rv1258c	-0.739674
Rv0275c	-0.743129
Rv3640c	-0.744318
Rv1951c	-0.744641
Rv2859c	-0.749664
Rv1438	-0.756266
Rv0827c	-0.75902
Rv0534c	-0.759604
Rv2060	-0.761933
Rv3750c	-0.764193
Rv3715c	-0.76927
Rv0482	-0.770079
Rv2981c	-0.773283
Rv2719c	-0.77573
Rv0050	-0.776366
Rv2375	-0.786461
Rv0677c	-0.790733
Rv2180c	-0.790912
Rv0708	-0.791427
Rv2849c	-0.796138
Rv3657c	-0.798672
Rv0243	-0.80642
Rv0902c	-0.806523
Rv2661c	-0.80742
Rv1087	-0.807792
Rv1886c	-0.809736
Rv1019	-0.815143
Rv1061	-0.82156
Rv3097c	-0.829311
Rv1961	-0.839217
Rv3586	-0.840772
Rv1998c	-0.84382
Rv1322	-0.845588
Rv0174	-0.859561
[truncated: 1,814 more rows]

## Sheet: Macrophage genes
Meta-analytic ranked list of genes induced in Macrophages upon infection by Mtb
Human Gene Symbol	Meta-analytic Z-score
CARD16	12.1061
SLFN5	11.6106
CD80	10.963
RBBP6	10.9295
PTGS2	10.9218
IFIH1	10.7224
MCOLN2	10.7007
ACSL1	10.6783
MX1	10.6203
ZNF697	10.3576
CXCL11	10.3424
XRN1	10.3003
OASL	10.2971
NAMPT	10.2787
HERC5	10.2576
TNFSF10	10.1847
IFITM1	10.1206
DNAJB9	10.0356
IFIT2	10.0129
RSAD2	10.0129
USP18	10.0075
IFI44L	9.97452
GBP1	9.97452
IFIT3	9.97452
DDX58	9.84794
IFIT1	9.84794
CXCL10	9.83869
CCL8	9.78455
ZNF644	9.76148
STAT1	9.76046
MX2	9.74337
OAS2	9.73752
IFIT5	9.72581
SAMD9	9.68357
MT2A	9.67932
MYO10	9.67267
STX11	9.67164
CCL2	9.62223
ISG20	9.60491
ELMOD2	9.5887
RDX	9.57201
TJP2	9.57161
CD38	9.57077
SP110	9.54468
APOL6	9.52324
TDRD7	9.52279
PIK3AP1	9.48668
STAT4	9.48519
SLC7A11	9.46878
IDO1	9.44528
GM2A	9.43949
HIVEP2	9.43891
CCL5	9.42925
NR4A3	9.40717
C11orf96	9.37656
IRG1	9.36618
FNIP2	9.36294
IFI44	9.36057
SAMD9L	9.34671
OSGIN2	9.32774
PDE4DIP	9.32161
RTP4	9.32102
CD274	9.29539
SOD2	9.28992
PDE4B	9.28632
GJB2	9.28419
GCH1	9.26899
SPP1	9.25717
TNFAIP3	9.23005
OAS3	9.21568
B4GALT5	9.21206
MIER3	9.20728
PMAIP1	9.20622
SLAMF7	9.19862
RNF19B	9.19007
CMPK2	9.18155
LOC285628	9.1724
GBP5	9.16693
TNFAIP2	9.13247
LAMP3	9.13149
LGMN	9.12278
JAK1	9.11509
GBP7	9.10342
LGALS3BP	9.10284
PLSCR1	9.09352
C4orf33	9.08776
ZNF655	9.07864
MCM2	9.03387
TRIM22	9.03077
ZC3HAV1	9.01955
MASTL	9.00284
ATF3	8.98768
SAT1	8.97957
ISG15	8.9734
EIF2AK2	8.97086
HERPUD2	8.95444
IL15	8.94767
TNFSF9	8.93227
KYNU	8.92599
GCLM	8.9191
IFI35	8.90801
MT1X	8.90065
PCGF5	8.87467
PARP14	8.86024
OGFRL1	8.85754
SAMSN1	8.85272
IL6	8.85065
IFI27	8.84009
PDE8A	8.81424
IL7R	8.79672
BTG2	8.78937
CSRP2	8.78867
IL15RA	8.77696
C17orf91	8.76444
GBP2	8.75995
STK17A	8.75968
OAS1	8.73695
RNF144B	8.73523
IL1F9	8.73252
NEXN	8.72111
DDX3X	8.71761
CCL7	8.71378
DRAM1	8.67976
SLC39A14	8.67839
PPM1K	8.67523
TBC1D9	8.67393
PNPT1	8.67137
LOC440934	8.66287
CFLAR	8.65386
GBP3	8.65304
MGLL	8.64664
TRAF1	8.64618
HIST2H2AA3	8.63906
DDX60L	8.63792
CLEC2D	8.62061
C7orf10	8.62019
CREM	8.60939
OPTN	8.60007
FOSL2	8.59431
EPT1	8.59385
TMEM140	8.57416
TAGAP	8.56583
RIN2	8.55582
ARL5B	8.54866
CHKB	8.51995
LRP12	8.50393
TFEC	8.49976
CD44	8.48873
C7orf60	8.46413
WNT5A	8.46155
ZNFX1	8.4605
ENDOD1	8.45148
MOBKL2C	8.43463
ETS2	8.42619
TNFAIP6	8.40561
COG3	8.40195
ABL2	8.37685
KMO	8.37635
NFE2L2	8.3692
APOBEC3A	8.36677
MARCKS	8.36573
CLIC4	8.36525
ADM	8.34719
HSPA1A	8.34417
HERC6	8.34365
TMEM194A	8.33949
GPD2	8.30705
ARL8B	8.28377
FIGNL1	8.28082
IL23A	8.27654
DNAJB4	8.27475
XAF1	8.26064
CHD2	8.25395
IL1RN	8.25059
CTSK	8.24717
IRF1	8.24485
ZNF567	8.23333
SNX10	8.22889
LSS	8.22644
NCF1	8.22232
TRIM69	8.20472
OBFC2A	8.19555
PALM2	8.18711
NAB1	8.18554
FAIM	8.17039
SMCHD1	8.16531
WTAP	8.16406
VRK2	8.1629
MAP3K4	8.16258
REL	8.15511
IRF7	8.14208
N4BP1	8.1399
TRIM25	8.13749
RBM7	8.12813
KITLG	8.12266
UBTD2	8.09647
PILRA	8.09527
PDGFRL	8.09382
SEMA3C	8.08315
NBN	8.07295
CCL4	8.0641
USP25	8.06322
TXNRD1	8.04921
UXT	8.04094
N4BP2L1	8.03514
GOLGA4	8.01366
MT1G	8.00511
DENND5A	7.99223
MFN1	7.98987
KIF1B	7.97911
IRAK2	7.97648
ZNF267	7.96818
WARS	7.95985
YTHDF3	7.95301
SLC43A2	7.94859
LOC374443	7.94846
FAM43A	7.94572
APOBEC3B	7.94277
ABCC1	7.93831
CYLD	7.9302
HNRPLL	7.91216
DHX58	7.91071
IL10RA	7.90783
SP100	7.90181
TRIM36	7.89955
MT1P2	7.89598
TRIM5	7.89476
C3orf1	7.89308
RIT1	7.89292
KIAA1199	7.86999
GNA13	7.85633
SLC16A10	7.85413
PARP9	7.85231
SPINK1	7.8479
RNF213	7.84183
TWF1	7.83087
RBM43	7.82635
DDX60	7.82106
RNMT	7.81968
CXCL13	7.80967
PTGES	7.79948
CCL1	7.796
C21orf91	7.78525
BCAT1	7.78452
PARP12	7.78424
TAP1	7.78153
C6orf62	7.77871
JAK2	7.7752
RRM2	7.77334
LPCAT1	7.76927
SNN	7.76904
CD48	7.76723
PLD1	7.7658
BIRC2	7.75937
LOC100505584	7.75281
C13orf31	7.74518
ELOVL7	7.745
MREG	7.74009
RXFP1	7.72808
CCR7	7.72607
PLAGL2	7.71196
HSPA13	7.70797
SLC11A2	7.70726
TMEM171	7.69368
CYP1B1	7.69353
TXN	7.69326
BCL2L13	7.69216
AP1G1	7.68676
ZNRF2	7.67981
EPB41L3	7.67735
MALT1	7.67019
CREG1	7.65138
GBP4	7.64738
BACH1	7.64281
ZBTB10	7.64085
GTPBP1	7.63774
KBTBD8	7.61617
NR4A2	7.58356
AK4	7.57834
RAB8B	7.5702
GDAP1	7.5608
FAM76B	7.5522
MYOF	7.52548
IFRD1	7.52193
SLC39A8	7.49822
IL24	7.49723
PLAGL1	7.49217
GEM	7.49074
SEC61A1	7.49004
LOC100506831	7.48813
NUP98	7.48605
FAM70A	7.48346
ADAM9	7.4792
AIFM2	7.47866
KLHL7	7.47608
POMZP3	7.47033
NBPF4	7.46707
ADAMDEC1	7.45636
LYN	7.449
ACOT9	7.44841
ERAP1	7.44213
DUSP4	7.43897
SERPING1	7.43328
ZBTB38	7.43297
CPD	7.43283
BLZF1	7.42911
EDN1	7.42245
C6orf106	7.41855
ADPRH	7.41286
WBP4	7.41223
C5orf22	7.41028
HESX1	7.40285
ZNF765	7.40261
SIGLEC1	7.39619
LOC731424	7.39222
IER5	7.388
MET	7.37889
TNPO1	7.3735
GTF2B	7.35486
DDIT4	7.35396
MPZL1	7.352
NT5C3	7.34406
PTGER4	7.34233
FEM1C	7.3353
C19orf66	7.32944
BTN3A3	7.31992
MXD1	7.31847
KLHL28	7.31845
THBS1	7.31256
CCL18	7.31049
CLEC4E	7.30924
2002-09-01	7.30822
UBA6	7.30724
TANK	7.30648
PML	7.27671
FBXW7	7.27043
LDLR	7.26677
CAPN2	7.25721
CCL22	7.25651
ITGA1	7.25218
P2RX7	7.24685
CHMP5	7.24666
AMPD3	7.24231
MST4	7.23966
TRAM1	7.2389
LY6E	7.23438
BIRC3	7.23174
GREM1	7.23041
PELI1	7.22869
INSL6	7.20829
HIST2H2BE	7.20517
PAPOLA	7.18738
GTPBP2	7.18292
GPNMB	7.1793
HMGCS1	7.17797
RIPK2	7.17284
ANKRD12	7.17222
TFRC	7.16842
MGEA5	7.16786
KCNJ2	7.1589
CASP5	7.1544
TRIM4	7.15356
C1S	7.1484
ZNF200	7.14396
TICAM2	7.13359
C3orf64	7.13044
SPATA13	7.12825
NFKB1	7.12683
DENND4A	7.11615
HCK	7.10942
ZCCHC2	7.10735
FAM129A	7.1062
DIRAS2	7.09488
NEURL1B	7.07776
DNAJC3	7.06754
PLA2G7	7.06709
EZH2	7.05042
SMARCA5	7.04908
HLA-F	7.04792
S100A8	7.04499
TRAFD1	7.04262
PHACTR4	7.04194
MIER1	7.03045
DYNLT1	7.019
LIG4	7.01394
C15orf21	7.01134
GRAMD3	7.00333
RFFL	7.00017
CDC73	6.99692
INHBA	6.98984
SRXN1	6.98956
ITGB8	6.98596
PATL1	6.97878
RCAN1	6.97868
LINS	6.97655
TP53INP2	6.97404
RALA	6.97224
CXCL16	6.96997
PRPF4B	6.96537
EIF4A2	6.96353
TDP2	6.96313
SEPSECS	6.96066
SRC	6.96054
ZNF367	6.95976
UBE2Z	6.95894
TSLP	6.94975
NQO1	6.94787
TNFSF13B	6.94602
TOR1B	6.93943
ATP6V1A	6.93928
KBTBD2	6.93512
TNFRSF10A	6.93008
STARD4	6.92793
IFITM2	6.92419
CASP7	6.92125
SYTL3	6.91592
LGALS8	6.91264
BLVRA	6.9105
PARP15	6.90844
ARHGAP21	6.90784
RQCD1	6.90316
OLIG1	6.89488
PHF11	6.89123
CPEB4	6.89108
FLJ36031	6.88922
TNIK	6.88593
GLRX	6.8815
CCNYL1	6.88047
ABR	6.87585
ZBTB43	6.86903
GOLGA6L4	6.86751
MMP19	6.86567
CASP3	6.86248
CCL14	6.85091
CCRL2	6.84769
RND3	6.83868
KIAA0247	6.82508
LOC100506935	6.82339
MT1F	6.82191
KPNB1	6.82035
UBE2V1	6.82032
TAP2	6.81582
PLK2	6.8131
CCNE2	6.81308
IRAK3	6.81189
LOC344887	6.80241
TAF5	6.79662
RFTN1	6.79524
CD83	6.7866
HIST3H2A	6.77901
TYMS	6.779
DNAJB1	6.76779
TRIM38	6.76776
CHI3L1	6.75469
CD40	6.75048
FAM177A1	6.7443
ADAR	6.7416
IL1R1	6.74037
FTSJD2	6.73857
RAPGEF2	6.73126
CCNA1	6.72912
APOBEC3F	6.72906
CSTF3	6.7237
PSMB9	6.71405
ATP11B	6.71145
C16orf72	6.70419
DAPP1	6.70393
MAD2L1	6.70238
TPRA1	6.68355
SPATS2L	6.6817
CEBPD	6.66887
TXNIP	6.66684
SERPINB7	6.66638
IFITM3	6.66581
BATF2	6.65634
DTX3L	6.65141
CAMSAP1L1	6.64644
FAM46A	6.6433
UBA7	6.63852
CD164	6.63538
ZNF221	6.62966
TXNL4B	6.62364
CSF3	6.6195
KLHL21	6.61883
HS3ST3B1	6.6182
SLC33A1	6.61786
ZNF260	6.61691
NAV3	6.61432
BCL10	6.61289
TREM1	6.60421
PLEK	6.60098
MFAP3	6.59136
EME1	6.58851
SDS	6.57675
RAB39	6.57426
BST2	6.5625
TRANK1	6.56004
FN1	6.5598
C3orf59	6.55541
FAM190B	6.54899
EIF1B	6.54899
MOV10	6.54329
LOC100287628	6.5414
PRIC285	6.54139
TPM4	6.52864
UBE2B	6.52138
ZFYVE16	6.52082
TMED5	6.51999
PPP2R5C	6.51957
IL12B	6.51727
GMNN	6.51632
TNIP1	6.50924
LACTB	6.50606
RAP1B	6.50015
RBBP8	6.49403
PNPLA8	6.49263
PITX3	6.48648
RHOBTB3	6.48434
UBE2L6	6.47809
CSF1	6.47788
HIPK3	6.4774
GOSR2	6.47556
AZI2	6.4751
PANX1	6.47403
FBXO28	6.47132
MYD88	6.46671
FSD1L	6.46578
RAB33A	6.46498
HES4	6.45278
NINJ1	6.45049
LOC728613	6.44104
RAB18	6.43574
DNAJA1	6.43357
SCLT1	6.4318
DCP1A	6.43118
TRAF3IP2	6.42965
CDC42SE2	6.42663
KIAA1826	6.42448
ETNK1	6.41983
GPR137B	6.41673
RIPK1	6.4138
BAMBI	6.4091
B4GALT1	6.40737
MICA	6.40039
CYB5D1	6.40027
ZBED1	6.39521
ZKSCAN5	6.3907
ZC3H12C	6.38978
CFHR1	6.3846
BAZ1A	6.38399
LOC100507463	6.38152
ZCCHC10	6.37776
RAB3GAP1	6.37715
NRAS	6.37618
CYP51A1	6.37278
AIM2	6.3715
DOCK4	6.37066
DLL1	6.36998
SLC2A6	6.36202
SULT1C2	6.35879
MIS12	6.35741
DKFZp686L14188	6.3557
KIAA0101	6.35344
FZD5	6.35259
PRKAG2	6.3476
CSTB	6.34056
TRIM39	6.32243
SLC6A6	6.31729
PLEKHO2	6.31426
FAM188A	6.30427
IFI16	6.30238
CFB	6.30232
ITGB3	6.29906
C20orf160	6.29524
CD97	6.29379
SSB	6.29324
SEC24A	6.29306
DCBLD1	6.28794
FNDC3A	6.28634
FBXO6	6.28595
HMGCR	6.283
EMILIN2	6.28129
C6orf150	6.28017
UTP23	6.27405
PSEN1	6.27282
GLA	6.26604
C1orf103	6.26438
CKS2	6.25837
UGCG	6.25763
CDV3	6.25369
TAB3	6.25346
MED17	6.25337
VCPIP1	6.25154
SOCS6	6.24728
CXCL12	6.2392
GJA3	6.23747
LOC645676	6.23737
ACTR2	6.23552
TMBIM1	6.22881
CD58	6.22585
CPEB2	6.2204
ATP6V1H	6.21905
CKAP4	6.21758
RNF19A	6.21423
USP42	6.21259
PPP4R2	6.21242
DHX8	6.21204
ZFP36	6.20988
NDEL1	6.20933
ZNF326	6.207
PTP4A1	6.20682
EDEM1	6.20596
WDFY1	6.20553
BZW1	6.20355
NEDD4L	6.20161
COCH	6.19786
PLEKHF2	6.19513
DNAJA4	6.19268
ZC3H12A	6.18961
OSMR	6.18616
C6orf145	6.17508
SLC25A28	6.17038
TCEB3	6.169
CNTLN	6.1688
DCUN1D3	6.15988
TMEM38B	6.15904
PBK	6.15698
NXT2	6.15392
PPP1R10	6.15199
HIF1A	6.15192
NKX3-1	6.15091
CHM	6.14992
PITPNA	6.14791
HLA-DPA1	6.14569
HIVEP1	6.14407
RNF31	6.14359
SOCS3	6.13735
ITPR3	6.1364
TRIM14	6.1336
ESCO1	6.13207
IL8	6.13008
TFAP2C	6.12833
TAF1D	6.12701
NUB1	6.12588
NPM3	6.12074
FAM49A	6.1153
IL22	6.10882
MSC	6.10395
ANKRD37	6.09979
DUSP5	6.09309
CGGBP1	6.09223
SEC16B	6.08667
MAP4K5	6.08595
MAD2L1BP	6.08225
HEY1	6.0795
PIK3R3	6.07604
TCF4	6.07312
ZNF189	6.07006
ZFY	6.06984
GIMAP8	6.06742
PROCR	6.06688
TMEM62	6.05448
PSMA3	6.05405
SLC25A37	6.053
CUL2	6.05035
ERO1L	6.05018
STEAP3	6.04989
C2orf42	6.04968
CLK1	6.04772
PGM3	6.04357
CCNB1	6.04332
TLE4	6.04059
CHST2	6.02942
FAM126A	6.02559
PIK3C2A	6.0234
ASAH1	6.0193
SERPINB3	6.01675
TRADD	6.01383
TP53BP2	6.00813
C3orf38	6.00495
ZNF12	6.00463
IL3RA	5.99736
GMFB	5.99492
ZNF222	5.9934
OAZ2	5.98913
CTGF	5.98848
CDC37L1	5.98115
ANKS1B	5.97314
MAPKSP1	5.97231
RGS1	5.97058
KPNA1	5.96888
CD47	5.96302
ARRDC4	5.9613
TNFAIP8	5.95978
ARSB	5.95859
ARF4	5.95835
MAPK6	5.9505
BRD2	5.94877
RBM47	5.94601
HIST1H2BG	5.94539
HLA-B	5.94459
PPP1R15B	5.94215
SDSL	5.94207
ANKRD1	5.93473
SS18	5.93092
MFAP1	5.92957
HIST1H1C	5.92947
HSPA9	5.92901
GMPR	5.92669
AQP7	5.92448
CRLF2	5.92339
NCOA7	5.92212
ETV7	5.9218
MS4A4A	5.92123
TNFRSF11A	5.92079
MXRA7	5.90981
ARMCX1	5.90837
TRIP12	5.90614
NUFIP2	5.903
CCDC117	5.90296
RILPL2	5.90289
PAFAH1B1	5.9025
NPC1	5.89944
RICTOR	5.89671
C9orf72	5.89626
BASP1	5.89597
EXOSC9	5.89575
GUCY1A2	5.89217
RNF6	5.89007
SPAG9	5.88948
PAPD7	5.88888
FYTTD1	5.88626
C1orf43	5.88625
SYNRG	5.88579
C5orf41	5.88573
ESF1	5.88553
AFF4	5.88173
CDKN3	5.87955
SNAPC1	5.87732
TNKS2	5.87305
MOBKL1B	5.86785
SAMD4A	5.86781
STAT2	5.8677
EPSTI1	5.86745
IFI6	5.86534
KHDRBS1	5.86305
LOC285084	5.86251
RRBP1	5.86098
BAGE2	5.85776
SLC19A2	5.85531
NELL2	5.8536
ZNF684	5.85042
BPI	5.84859
ELF4	5.84204
RSPO3	5.84035
PRKCH	5.83941
EXOC8	5.8334
HK2	5.82659
ANKRD13C	5.82565
SCG5	5.81363
LITAF	5.81254
DCUN1D1	5.81249
EHD1	5.81247
GNB4	5.80791
BHLHE41	5.79831
PION	5.79671
SSTR2	5.79536
MAMLD1	5.7908
FKRP	5.79006
CTSL1	5.78926
CCDC88A	5.78478
PSME2	5.78214
KIAA1468	5.78181
WBP5	5.78077
CHI3L2	5.7765
KDM2A	5.77644
G0S2	5.76949
DEK	5.76673
MFSD8	5.76438
H3F3B	5.76388
SGMS1	5.76245
PSMD11	5.75945
HSP90B1	5.75771
GPR109B	5.75739
ZNF691	5.75676
GADD45B	5.75657
UEVLD	5.74783
ZWINT	5.74616
PMEPA1	5.74325
TM9SF1	5.74104
C17orf96	5.73797
PLOD2	5.73757
LOC653513	5.73669
MLF1IP	5.73406
AXL	5.73326
MCL1	5.73262
CDK1	5.73091
BARD1	5.73079
MME	5.73043
BID	5.73036
CTTN	5.72848
SIN3A	5.72604
RAB27B	5.72068
CASP4	5.71854
PLAU	5.71422
PDLIM5	5.71141
GBE1	5.70924
ATF5	5.70562
USP38	5.7046
ANGEL2	5.70108
ANLN	5.70026
GNAI3	5.70017
ADPRHL2	5.6975
NDRG1	5.69331
HLA-E	5.69285
CLDN23	5.69249
GRAMD1A	5.69191
SRSF2IP	5.68902
CCNA2	5.68688
LOC100288675	5.68396
AMD1	5.68356
PDE3B	5.67705
ADORA2A	5.67445
MS4A14	5.67332
FAM122C	5.66961
USP15	5.66958
NRP2	5.66854
TRIM21	5.66766
TOMM7	5.66493
PICALM	5.66171
CRK	5.6608
PPP2R3A	5.65841
SERPINB1	5.65786
PHIP	5.65673
ITCH	5.65431
ENPP4	5.65426
EZR	5.65413
STRN3	5.65014
EIF5	5.64914
ZC3H10	5.63935
CSNK1D	5.63924
MBNL1	5.63841
HERC4	5.63802
MAT2A	5.63709
KIAA1033	5.63696
RCAN3	5.63386
RASSF8	5.62979
ATL3	5.62779
PVRL3	5.62661
MYO1G	5.62654
YWHAZ	5.62487
PRRX1	5.62446
SERPINB8	5.62116
PPP2R2A	5.61849
RELA	5.60682
PTGR1	5.60258
LOC100506098	5.60234
LPIN1	5.60133
MCOLN3	5.601
NMT1	5.60097
CLN5	5.59614
NUPR1	5.58887
PNPLA1	5.58783
APOL1	5.5868
FICD	5.58394
MTHFD2	5.58268
LOC391053	5.57851
TTC14	5.57631
AP1S3	5.57412
BTBD7	5.5724
PIGW	5.56957
SIK3	5.56807
SIAH2	5.56594
TFG	5.56481
LOC285758	5.56292
ADCY7	5.5577
CXCL5	5.55561
KRIT1	5.55243
CYP27B1	5.54873
CSF2RA	5.54732
CHST12	5.54584
CXCL6	5.5445
DTX4	5.54194
DKFZP586I1420	5.53991
IL1R2	5.53903
NCOA4	5.5373
E2F6	5.52945
RNF4	5.52831
C9orf156	5.52789
ZNF91	5.52659
TBK1	5.52244
ZNF268	5.52223
NCRNA00158	5.52181
RTTN	5.5218
GYPC	5.51938
SHCBP1	5.51547
HIST1H2AC	5.51495
ICAM1	5.51378
C15orf48	5.51103
RNF145	5.50944
NEAT1	5.50894
PHACTR2	5.50705
UBXN4	5.50591
KLF9	5.50499
GIN1	5.50316
TMEM47	5.50186
HMOX1	5.49954
ZBTB1	5.49889
PGK1	5.49766
TIMP3	5.49513
SRGN	5.4942
ANXA7	5.49409
C19orf28	5.49405
FAM200A	5.49342
SERPINB4	5.49239
CEP57L1	5.49091
ZNF227	5.49043
NOTCH2	5.48924
CDYL	5.48745
KRAS	5.48722
NSUN3	5.48542
PCDH17	5.48537
SEC22C	5.48375
HSPA6	5.4815
CENPJ	5.47996
GK3P	5.47174
ATF4	5.4647
TMOD3	5.46354
INSIG1	5.46158
TLR3	5.4586
NFE2L1	5.4572
APPBP2	5.45567
SLC36A4	5.45386
MESDC1	5.45135
SLC1A2	5.45111
CR1L	5.44174
RRAD	5.43909
BLOC1S3	5.43904
ARL6IP6	5.43747
KLF11	5.43495
MEI1	5.43222
DFNA5	5.43164
RASGEF1B	5.42762
BMP6	5.42745
ADA	5.42521
TRIM56	5.42488
FOXO3	5.42221
HECTD2	5.42199
SEC22B	5.42106
RUNX2	5.41865
CCL13	5.41842
C16orf81	5.41832
DDX59	5.41756
TNFRSF9	5.41245
AGPAT4	5.40768
ZNF654	5.4066
RAB2A	5.40328
ABI1	5.39788
NAPA	5.39633
SLU7	5.39525
CXCL1	5.3927
CBLB	5.39198
MAFF	5.38752
ZNF92	5.3871
CRIM1	5.38378
CXCL9	5.3833
SSFA2	5.38296
SLC35F5	5.37791
CENPF	5.37732
IL18R1	5.37613
PHF15	5.37411
POGLUT1	5.37324
MAP1B	5.37223
ZBTB41	5.37084
KIAA1310	5.37017
SMAD4	5.36989
NUP160	5.36945
CHURC1	5.36825
SQRDL	5.36572
PLEKHA3	5.36449
PLEKHM3	5.36182
PTPRJ	5.35768
DNTTIP2	5.35591
JHDM1D	5.35471
LYSMD2	5.35414
DYRK3	5.35121
LIMK2	5.34937
GGH	5.34678
BLM	5.34624
KIAA1958	5.34528
ZNF451	5.34412
SENP1	5.34289
IFT74	5.34265
PTPN1	5.34086
GCC2	5.3395
UPF1	5.33783
PRDX1	5.33719
RNF114	5.3327
ZNF777	5.33241
KCTD20	5.32917
STAT3	5.32744
CDC42EP2	5.32551
TRPA1	5.32091
ACTR1A	5.31769
MIA3	5.31647
DDX52	5.31638
CD74	5.31485
NHS	5.31435
FNIP1	5.31365
WDR5B	5.31306
C9orf21	5.31086
AMMECR1L	5.30475
LOC100292680	5.29981
GATAD1	5.29555
SENP5	5.29336
CCL20	5.29003
TMEM64	5.28756
DNAJB6	5.28684
ATP6V1B2	5.28232
ATXN7L1	5.28227
TNF	5.28084
TOB1	5.27998
DYNC1LI1	5.27976
FMR1	5.27767
ZNF75D	5.27656
ARID5B	5.27635
SEMA6B	5.27602
CCNT2	5.27432
COPA	5.27284
ABTB2	5.27107
NAGK	5.27028
LOC100507328	5.26893
PSPC1	5.2689
TNFAIP1	5.26887
LOC100508909	5.26791
MYL12A	5.26613
TUFT1	5.26408
FGF13	5.26405
NAP1L5	5.26281
TRIP4	5.26186
SLC5A3	5.26185
NR1H3	5.26087
CNP	5.25778
SURF4	5.25768
RBMS1	5.25683
RNF13	5.2563
ZCCHC8	5.25042
RSRC2	5.24767
SNX11	5.24762
ZNF317	5.24737
SLAMF9	5.24711
DCTN4	5.24531
KIAA0947	5.2451
ZSWIM5	5.2441
ANKFY1	5.23092
EMP2	5.22781
RAB5A	5.22726
ATP2B1	5.22686
LOC401074	5.22056
RALGAPB	5.21364
NR1D2	5.21302
RC3H2	5.21017
MSI2	5.20852
CCL3	5.20775
APOO	5.20446
MDM1	5.2003
SESTD1	5.19517
OLIG2	5.19448
DDX3Y	5.19437
HELQ	5.19261
ZNF302	5.18387
KIF5B	5.18083
TWISTNB	5.18019
INSIG2	5.17839
FBXO5	5.17832
WDR48	5.17762
MELK	5.17639
KDM6B	5.17586
RBCK1	5.17545
OTUD7A	5.17528
PPP3CC	5.16945
HUS1	5.16563
FLT1	5.16536
CA12	5.16441
RAB20	5.1639
CYBASC3	5.16178
SLC1A3	5.16154
GET4	5.15831
ANKRD33B	5.15791
RASGRP1	5.14884
CSRNP2	5.14685
GPBP1	5.14637
TYMP	5.14264
ANKLE2	5.14164
RPS24	5.14117
TMEM45A	5.13872
NOD2	5.13789
TDO2	5.13664
ZBTB42	5.13586
LOC440896	5.13493
C13orf23	5.13136
CTDSPL2	5.13109
C10orf28	5.12506
LYSMD3	5.12291
KIAA0226	5.12046
C1orf63	5.11874
API5	5.11798
SFPQ	5.11691
C1orf26	5.11391
LOC644090	5.1128
ZNF207	5.10759
ARMCX3	5.10508
C2orf49	5.10399
BRCA2	5.10331
GTPBP5	5.0962
SKIL	5.09478
RAP2C	5.09171
ZFC3H1	5.09143
NLRC5	5.09056
B2M	5.09032
IFI30	5.0857
LOC100288198	5.08244
ANKHD1	5.08202
ALKBH1	5.07929
ZNF107	5.07898
CUL4B	5.0782
CUL1	5.06912
TMED4	5.06862
PDRG1	5.06404
ANP32E	5.06302
LEPROT	5.06223
PELO	5.06135
SLFN12	5.05949
LOC100509629	5.05614
PLAA	5.05606
SETD5	5.054
UBE3C	5.05396
LCOR	5.05252
LAMP2	5.0493
PARP4	5.04842
COQ10B	5.04783
GABPB1	5.04776
CCDC85A	5.04348
FCAMR	5.0415
MLKL	5.04024
OGDH	5.03513
CLK4	5.03392
SQSTM1	5.03233
RARRES3	5.03227
RGS20	5.03097
FILIP1L	5.02856
NEDD1	5.02622
IL1F5	5.02571
ZNF180	5.0231
YME1L1	5.02086
FAM134B	5.02035
AKT3	5.01725
SLC40A1	5.01372
GPR132	5.01128
SPTLC1	5.00849
CCNJ	5.00759
MMAA	5.00743
BEX1	5.00567
LCP2	5.00168
GNS	5.00094
DAZL	4.99601
PIM2	4.99169
SUPT6H	4.98812
RCAN2	4.98804
PTGER3	4.98573
ZNF322B	4.98543
CENPL	4.98428
EBF1	4.98208
SLC41A2	4.98046
TRIM23	4.98017
ENTHD1	4.97799
TGS1	4.97719
INF2	4.97584
C3orf34	4.97394
NDC80	4.97167
DYSFIP1	4.97161
PSMA6	4.96832
IL6ST	4.96823
PEX12	4.96711
FASTKD5	4.96365
RHOU	4.96171
SNX16	4.96061
HIST1H3J	4.95956
RGPD5	4.95637
P4HA2	4.95512
PFKFB3	4.95373
C1orf38	4.94466
TIRAP	4.94347
RP2	4.94252
NADK	4.94194
TRAF6	4.9413
CASP8AP2	4.94056
SLAIN2	4.93838
CXCR4	4.93784
UHRF1BP1	4.93734
BAG3	4.93733
SUMO1	4.93653
PPID	4.93474
SLA	4.93432
SLC44A1	4.93277
B3GNT5	4.9311
WAPAL	4.92988
TMEM217	4.92985
PLK3	4.92889
HSPA14	4.92655
SFT2D2	4.92548
SEC23IP	4.92546
SFRP2	4.92339
IDH1	4.92074
HSPA5	4.91933
SGPP1	4.91643
EPC2	4.91565
IQGAP1	4.91563
USP16	4.91441
KIAA1466	4.90723
SLC15A3	4.90491
USPL1	4.9047
OR52K3P	4.90384
HSP90AA1	4.90225
CREB3	4.90163
TOP2A	4.90105
AKAP7	4.89852
GCC1	4.89804
AGPAT6	4.89618
NANP	4.89393
ZNF557	4.89281
TSC22D2	4.89255
ZNF720	4.89146
KCTD7	4.89084
LMAN1	4.88971
ATG13	4.88662
SLC35E3	4.88163
RECQL	4.88128
FLCN	4.87952
FAM83D	4.8782
FANCL	4.87686
SLC7A6OS	4.87686
ZUFSP	4.87662
KIF21A	4.87244
LOC100506979	4.86971
C5orf39	4.8661
ANXA2	4.86448
LOC100505603	4.8639
SLC3A2	4.86136
KIAA1370	4.85871
KLHL20	4.85786
AHR	4.85649
PIK3CG	4.85645
NUP153	4.85584
TBX3	4.85499
CCDC132	4.85454
DUSP8	4.85185
SGMS2	4.8501
ERAP2	4.84813
CTNNA1	4.84594
C1orf9	4.84483
GTF2H1	4.84349
C5orf56	4.84197
HBEGF	4.84041
STAG2	4.84021
SEC23A	4.83902
BTN2A1	4.83496
RASSF5	4.83462
C1orf55	4.8341
SNIP1	4.83217
PRDM1	4.83205
OTUD1	4.8305
CENPN	4.82655
L1CAM	4.82635
ALS2CR4	4.82602
RORA	4.82582
GRPEL2	4.82536
FLJ42709	4.82517
SNHG1	4.82489
GNAS	4.82307
DDI2	4.82085
BIRC5	4.81876
GOPC	4.81826
FLJ39051	4.81795
NFYA	4.8143
AKAP17A	4.81238
GPATCH3	4.81007
ZNF436	4.80797
VPS18	4.80546
C12orf35	4.80449
C20orf111	4.80301
SERF2	4.80225
RAF1	4.80004
SIRPA	4.79982
SYNCRIP	4.79888
PHF13	4.79671
UBLCP1	4.79628
TGFBR3	4.79364
SPAG5	4.78899
CENPH	4.7886
COL6A1	4.78622
EXOC5	4.78568
SLAMF1	4.78566
LRG1	4.78532
CHST7	4.783
CEBPB	4.78221
HSP90AB1	4.78161
ZDHHC17	4.781
PKIG	4.77934
ZNF434	4.77804
GEN1	4.77775
CNOT4	4.77774
GPR160	4.77673
TOR1AIP1	4.77431
FJX1	4.77127
RC3H1	4.76973
PDCD6IP	4.76682
HEXIM1	4.76385
C20orf24	4.76103
ZNF496	4.76021
DEFB106A	4.75966
ZNF614	4.75881
NAA50	4.75772
IQCJ-SCHIP1	4.75731
CALU	4.75218
SRP54	4.75163
SNX21	4.75112
UNK	4.7505
ADAM1	4.74939
RSRC1	4.74932
SMG5	4.74765
GLS	4.74702
HSPH1	4.74379
ZNF101	4.74279
STX12	4.74083
ZNF140	4.73998
TMEM50A	4.73865
RUFY3	4.73864
KCNN2	4.73859
ATF7IP	4.73846
PPM1D	4.73777
SERPINE2	4.73773
TMEM229B	4.73348
AMIGO2	4.73061
RGMA	4.72693
OSBPL8	4.72573
PCSK5	4.72474
FAM111B	4.72461
MPP5	4.72241
ARID4B	4.71692
C10orf78	4.71663
CTSL1P8	4.7166
CWC25	4.71637
GNAI1	4.71614
LOC389458	4.71563
IL11	4.71168
IP6K2	4.7095
PLA2G4A	4.70857
TICAM1	4.70759
LOC100506130	4.70616
SNHG12	4.70575
TPMT	4.70558
ZNF350	4.70107
HAUS3	4.70089
IDI1	4.69969
PPP1R3B	4.69521
TAPBP	4.69478
FOSB	4.69156
KIAA0040	4.68859
RFC3	4.6878
HLA-G	4.68654
FBXO8	4.68433
C2orf67	4.68386
ITPRIP	4.68302
RNF146	4.68114
ZNF468	4.68083
RIMKLB	4.68079
PIR	4.67762
ADPGK	4.67753
TTYH2	4.67743
ASB7	4.6764
ATXN7	4.67548
WFDC10B	4.67317
CCDC93	4.6716
CD96	4.67029
TLE1	4.66828
DERL1	4.66729
FAM102B	4.66688
IRF5	4.66494
NFX1	4.66234
WDR47	4.66063
ZNF438	4.65968
DSE	4.65673
FAM132B	4.65533
SELM	4.65472
BTN3A1	4.65439
FFAR2	4.65287
MANBA	4.6508
UBE2H	4.64916
CA13	4.64834
RIOK3	4.64749
C7orf64	4.63934
PIK3R1	4.63892
PKM2	4.6363
KIF2C	4.63544
ARFGAP3	4.63278
C12orf67	4.6308
SLC30A1	4.6275
RGL1	4.62338
UPF3B	4.62044
EPM2AIP1	4.61972
LOC730144	4.6145
LDHAL6B	4.61442
TFPI	4.61253
FUT4	4.60999
ZNF281	4.60924
CCRN4L	4.60859
PHF3	4.60711
DDX21	4.607
FAM69A	4.60672
ZNF830	4.6054
ZNF600	4.60233
ZNF512	4.60207
SERPINB2	4.60153
SDC4	4.59918
MAPK8	4.59839
BCL11A	4.59676
MMP7	4.59334
ZNF85	4.59315
TOPORS	4.5931
TDRD6	4.59218
RB1	4.59153
HAUS6	4.58872
ASCC3	4.58826
CYTH1	4.58634
FLJ43663	4.58631
TBX18	4.58462
FCGR2A	4.58275
PDE12	4.58261
IL12RB1	4.58072
GPR176	4.58056
RBM17	4.58045
UBQLN1	4.57875
ANKRD45	4.57785
C1GALT1	4.5777
GPR107	4.57387
FZD1	4.57033
PI3	4.56976
KHNYN	4.56893
SDC2	4.56834
HLA-A	4.56697
ZEB1	4.56452
FGFBP2	4.56284
BHLHE40	4.56262
IER2	4.56175
USP11	4.55841
NMT2	4.55763
ATG12	4.5551
CDC45	4.55361
GUCY1B3	4.55323
CCL15	4.55095
BAG1	4.5501
C1orf124	4.54736
RRN3P1	4.54667
TMX1	4.54455
PAPSS2	4.53766
RBM18	4.53691
RMI1	4.53535
CSNK1G1	4.53071
TJP1	4.52931
C1orf52	4.5289
MCTP1	4.52663
DOCK8	4.52523
ATAD2	4.52509
SLC17A5	4.52429
ATP6V1E1	4.52037
FXR1	4.51994
NFKBIA	4.51636
NCRNA00081	4.51255
ATP2C1	4.5115
PNRC2	4.51014
TAF4B	4.50998
FAM53C	4.50477
SNX19	4.50412
SGTB	4.50393
PSMD4	4.50346
FLJ32255	4.50294
HNF4G	4.50078
CCDC55	4.49949
ERLEC1	4.4938
LOC285401	4.49292
MVP	4.49276
GGT1	4.49263
HSD11B1	4.48665
PIWIL4	4.48642
NRBF2	4.4845
EED	4.48429
CYBB	4.48265
PRKCDBP	4.48109
CBLL1	4.48081
SLC35D1	4.47627
TPR	4.47538
CTNNBL1	4.4712
PLCL1	4.47073
SCD	4.46823
TET2	4.46746
SELO	4.4671
NEU1	4.46506
EID3	4.46432
ATXN1L	4.45993
ZRANB1	4.4587
GOLGA5	4.4568
FAM72A	4.4562
CWC22	4.45561
GABARAPL1	4.45198
SOS1	4.45194
ZNF2	4.44854
VCP	4.44361
FAM110B	4.44352
GORAB	4.43968
PDE7A	4.43912
FBXO34	4.43868
LOC285972	4.43699
KPNA4	4.43697
CHRNB1	4.43608
GFPT2	4.43578
TOB2	4.43442
BCL2L2	4.43238
GRB10	4.43069
MON1B	4.42891
MIR155HG	4.42597
POT1	4.42593
EDNRB	4.42453
LOC100302650	4.42124
ZNF45	4.41948
DDX20	4.41442
C1orf107	4.41429
FAM179B	4.41416
MED14	4.41364
PIGV	4.41338
MCPH1	4.41293
NID1	4.41245
SDAD1	4.40973
TBC1D20	4.40861
GPR158	4.40612
C15orf24	4.40402
MMP3	4.40334
STOML1	4.40056
SERPINI1	4.39751
SMC4	4.39691
SPAG1	4.39574
SNRNP27	4.39551
OTUD7B	4.393
STX3	4.39201
ZNF708	4.39128
DNM3	4.39112
C5orf15	4.38456
TAF9B	4.3823
FYCO1	4.38064
SAV1	4.38023
HIST1H2BD	4.37961
POLI	4.37843
JOSD1	4.37772
SCD5	4.37422
C14orf109	4.37029
G3BP2	4.36762
RNF103	4.36558
ZNF498	4.36293
TSR2	4.36247
FLJ36848	4.3613
FAM118A	4.35891
SPTY2D1	4.35807
CSF2RB	4.35726
C3orf71	4.35713
COMMD5	4.35485
VPRBP	4.35434
CXorf23	4.35432
HIRA	4.35293
FAS	4.35095
CACNA1E	4.35037
GLYR1	4.34841
PSMD1	4.34673
KIAA1671	4.34359
HOXA11	4.34199
TP53I3	4.34175
IRF2	4.34153
ATP10A	4.34004
KEAP1	4.33856
SH2D1B	4.33821
FOSL1	4.33675
RBM5	4.33658
CENPO	4.33637
TRIML2	4.33547
NCKAP1	4.33536
PGGT1B	4.32903
PI4KB	4.32774
UFM1	4.32752
LATS2	4.3243
SEC62	4.32132
SDCCAG1	4.31957
CEP135	4.31847
TAX1BP1	4.31824
C14orf34	4.31717
MIR17HG	4.31593
ZHX1	4.31542
RWDD2A	4.31529
SPG20	4.31482
LMO4	4.31473
ZNF277	4.30745
PSMC2	4.30554
ACAT2	4.30495
TARP	4.30404
PERP	4.30335
RAB8A	4.30244
BSND	4.30222
KIR3DL1	4.30026
RGS13	4.30002
APOL2	4.29886
TRIM26	4.29773
PPP1R15A	4.29758
CCT6P1	4.29733
SEC24B	4.29676
ALG2	4.29616
MOBKL3	4.29598
RBM23	4.29533
GOLT1B	4.29147
SYNJ1	4.29139
TMTC3	4.29012
TRIM59	4.28827
ZMYM6	4.28618
CD82	4.28524
TBC1D23	4.28452
XIAP	4.28329
CTSB	4.28248
MGAT2	4.28221
SPCS3	4.28163
ATF7	4.28077
ADAM10	4.27841
C18orf25	4.27282
BRD1	4.27247
ZXDB	4.27241
C1orf25	4.27116
BAALC	4.26562
C5orf32	4.26451
ACBD3	4.26346
PSME1	4.26338
ANXA1	4.26155
PSMA4	4.25936
DENND2D	4.25901
COQ7	4.25194
EIF5A2	4.25108
RRM1	4.25021
SLC11A1	4.24926
BRAP	4.24589
DUSP2	4.24433
ZFP1	4.24293
TBC1D2	4.24113
LOC644215	4.2376
STOX2	4.23489
ERCC3	4.23098
PSMB8	4.23042
CCDC147	4.22956
POLR3C	4.22682
LOC100288911	4.22563
GTF2E1	4.22363
TXNDC11	4.22153
OXSR1	4.2194
FANCI	4.21686
ENOSF1	4.21451
MAPKAPK2	4.21204
PSME4	4.20995
PAPOLG	4.20726
STK40	4.202
NME7	4.2008
SERPINB9	4.19917
SRSF7	4.19722
CXCL3	4.19612
MAP1LC3B	4.19005
MED21	4.18975
HACE1	4.18815
TMEM106A	4.1813
WAC	4.17975
DUSP16	4.17718
CEP290	4.17711
ZC3H4	4.17545
ZNF75A	4.16915
POR	4.16838
IL1F8	4.16589
CDC42	4.1648
RSF1	4.164
RSBN1	4.16169
CARKD	4.16077
CDC14C	4.1592
ATP6V0E1	4.15883
TNIP2	4.15744
MMP8	4.15559
FKBP5	4.15522
SLC25A24	4.15443
EPC1	4.15326
FLJ45743	4.15279
ZNF550	4.14997
PANK2	4.14763
UBE2D1	4.14634
LIX1L	4.14598
NEK7	4.1456
FAM18B1	4.14539
ABCA5	4.14428
HYOU1	4.14283
ARHGEF11	4.13955
ZNF672	4.13833
ZFR	4.13766
CHML	4.13534
RUNDC1	4.13256
NBR1	4.13165
CREB1	4.1316
ACVR1C	4.12986
RAB9A	4.1273
PRRG1	4.12597
FAM73A	4.12564
DYNLT3	4.12432
ZNF230	4.12363
CCDC47	4.12329
MS4A1	4.12282
FTH1	4.12201
UTP15	4.11897
CCDC137	4.11607
C1orf21	4.11486
LOC728769	4.1087
IGFBP7	4.10812
ENY2	4.10768
VSIG10L	4.10623
CDC25A	4.10531
MEFV	4.10477
DIS3	4.10425
ZNF638	4.10248
CDKN2AIPNL	4.10205
ARID5A	4.09981
MRAS	4.09923
ZNF879	4.09868
KAT2B	4.09804
TUBB2A	4.09604
ARHGAP25	4.09431
USP1	4.09425
MTCH1	4.09386
DHX9	4.09349
NT5E	4.09337
STAT5A	4.09122
PCDH20	4.08924
FBXO32	4.08372
SLC38A2	4.08354
MAP3K8	4.0825
LANCL1	4.08244
GPR85	4.08197
STX17	4.08042
CCDC23	4.0788
PHLPP2	4.07662
BTAF1	4.07635
WDHD1	4.07562
TINF2	4.06813
KDELC2	4.06725
PSAT1	4.06724
DMXL2	4.06655
RHEBP1	4.06615
KLHL15	4.06559
NFKB2	4.06503
POPDC3	4.06385
ASAH2B	4.06356
MGST1	4.0626
ALDOC	4.06215
SLMAP	4.05846
NHEDC2	4.05826
FEM1B	4.05626
ARFGEF2	4.05232
CTSS	4.04813
RAB1A	4.04714
PKN2	4.04554
ARMC9	4.03893
SMC6	4.03877
ZRANB2	4.03856
NDST1	4.0372
LYRM2	4.03555
FAM119B	4.03209
ND6	4.03028
BPGM	4.03017
EREG	4.02969
DNAJC6	4.02898
MGC39372	4.02891
ELOVL5	4.02855
UNC13B	4.0273
CXCR5	4.02622
HCG4	4.02541
ZFYVE28	4.02306
METTL4	4.02279
INTS6	4.0225
CLDN12	4.02188
GATS	4.01637
TMEM188	4.01501
CYP26B1	4.01412
NOC3L	4.01411
DDIT3	4.01259
RAB35	4.01165
CDC27	4.01082
C14orf183	4.00863
LOC100505881	4.00755
HNRNPU	4.00692
PGM1	4.00491
MYADM	4.00152
MEX3C	4.00115
FEN1	3.99872
LANCL2	3.99846
SMPDL3A	3.99823
VNN3	3.99704
PRLR	3.99438
BET1	3.99283
GSDMD	3.99187
NUSAP1	3.99008
FAM105B	3.98994
PPAP2A	3.98744
FRMD8	3.98483
EXO1	3.98165
LOC645984	3.98077
GMPPB	3.97967
ZFP41	3.97896
2010-09-01	3.9785
KHDRBS3	3.97606
STIL	3.97595
VPS37C	3.97399
TRPC4AP	3.97321
MKI67IP	3.97002
CBX4	3.9698
SHOX2	3.96603
MCM7	3.96573
MAFK	3.9654
UHRF1BP1L	3.96333
C4orf3	3.96321
C2orf69	3.96239
SELK	3.95982
LOC400657	3.95908
GIMAP2	3.959
CYP27A1	3.95723
C16orf63	3.95479
FBXO38	3.95368
KLF7	3.95349
TFPI2	3.9512
CENPQ	3.95028
LAMB3	3.94922
TTF2	3.94651
CYP7B1	3.94651
ATXN1	3.94589
ZNF430	3.94574
XRCC4	3.94329
CD46	3.94253
HEATR1	3.94041
PHLPP1	3.93954
INO80D	3.93909
WHAMML1	3.93808
TMEM181	3.93402
C8orf38	3.93351
LOC100505749	3.933
C3orf19	3.93248
CXCL2	3.93236
TSPAN1	3.93044
RFX5	3.92886
ZNF24	3.92609
C19orf6	3.92526
ADAMTS2	3.92316
RIBC1	3.92194
UBR1	3.92146
DCAF6	3.92087
GTF2I	3.91986
LOC100130633	3.91971
AFTPH	3.91592
REV3L	3.9157
SUPT16H	3.91557
CLEC7A	3.91541
BOD1L	3.91507
DEFB1	3.91491
VEZF1	3.91446
TCHH	3.91439
EIF2AK3	3.91419
RRAGC	3.91359
TRPM7	3.91094
ACP5	3.91094
C2orf60	3.90503
C1QTNF1	3.9026
ENPP2	3.90165
GOLGA6L1	3.90001
ALKBH5	3.89838
FAM111A	3.89706
VSNL1	3.89615
FAM26F	3.8954
USP28	3.89235
TNIP3	3.89153
LARP4B	3.89084
LOC100310756	3.88691
EMR1	3.88636
MPHOSPH10	3.88595
RABGEF1	3.88284
SRSF2	3.8823
NCAPG	3.8813
HJURP	3.88048
CHEK1	3.87991
RNASEL	3.8788
C13orf34	3.87785
BATF3	3.87782
MBD5	3.87743
DTX2	3.87595
TMEM30A	3.87589
PPTC7	3.87527
IL10	3.87494
LOC100288781	3.87478
CRIP1	3.87303
MGC16121	3.87234
EGR3	3.87114
EGLN3	3.87006
SERINC1	3.86777
NUF2	3.8672
GZF1	3.86692
ROD1	3.86684
SRBD1	3.86557
CEP350	3.86479
UBE2A	3.86405
XBP1	3.86402
C10orf18	3.86334
KLC1	3.86295
BCL2A1	3.86292
G2E3	3.8617
MAML1	3.85527
ACSL5	3.85266
PIK3CB	3.85007
ZNF776	3.84633
GTF3C4	3.84625
TRIM6	3.84589
TBCC	3.84542
HECW2	3.8454
RAD21	3.8449
SFN	3.84445
C9orf46	3.84425
LOC339988	3.84177
C12orf75	3.83768
ARHGAP24	3.83532
SPEF2	3.83457
C5orf24	3.83413
TMED2	3.83205
C17orf80	3.82974
ORMDL1	3.82899
KCNE1L	3.82889
FANCA	3.82624
LOC283683	3.82323
TMCO5A	3.82203
COPB1	3.82183
PRPF3	3.82044
TRNT1	3.81833
UXS1	3.81746
GSTO1	3.8162
SNRK	3.81382
FAM8A1	3.81314
NRBP1	3.81212
CHMP1B	3.81029
MZT1	3.80808
GINS3	3.80642
CTLA4	3.80611
STXBP5	3.80607
COQ10A	3.80051
LARS2	3.79977
HBP1	3.79858
YTHDC1	3.7978
SEC31A	3.79737
RCSD1	3.79645
C2orf44	3.79134
GOLGA1	3.79037
ITGA4	3.7898
C19orf61	3.78841
DBF4B	3.78734
CDK11A	3.78641
SCN1B	3.78623
ORC1	3.78487
BRMS1L	3.78316
NPTN	3.78235
LOC285957	3.77782
CD70	3.77688
CYB5R2	3.77619
C10orf119	3.77535
PSMB2	3.77435
MFN2	3.77216
RNF185	3.76996
SLC30A5	3.76769
C14orf159	3.7673
C9orf30	3.76553
GCA	3.76509
DYNC1LI2	3.76465
ZDHHC5	3.76462
TRMT5	3.76413
RHEBL1	3.76337
FKBP9	3.76121
ETV3	3.76053
PDCD10	3.75812
GADD45G	3.75791
[truncated: 18,291 more rows]
