# Supplementary material for: System-wide coordinates of higher order functions in host-pathogen environment upon Mycobacterium tuberculosis infection
Source: Sci Rep. 2018 Mar 22;8:5079. doi: 10.1038/s41598-018-22884-8 (PMC5864717; doi:10.1038/s41598-018-22884-8)
Supplement: Supplementary file 2 — Supplementary data 2 [file 41598_2018_22884_MOESM2_ESM.xls]

## Sheet: host-pathogen interactions
Supplementary Data S2: Predicted host-pathogen interactions using evolutionary conservation
Mtb GeneSymbol	Human GeneSymbol
nadA	ITB1
ispE	GEMI5
iscS	CD44
trxC	CDK2
lpqY	V1AR
groEL2	PRIO
gltD	Q8IWJ6
htrA	AP1B1
htrA	ATX2L
htrA	COF1
htrA	EF2
htrA	FCSD1
htrA	SIX5
htrA	Z518A
Rv2897c	PPP5
ctpG	NSD1
ftsY	GPX3
ggtB	AASD1
ggtB	FBXL7
ggtB	HLF
ggtB	TXD11
Rv3752c	MRP3
Rv0799c	PEX14
Rv0799c	ZN445
manA	CYTIP
manA	LPXN
mtrB	CAPS2
rocA	PRDX4
rocA	SC11C
Rv1096	GIPC2
Rv1096	SRTD3
gnd1	B2R5Q7
gnd1	CTGF
gnd1	LOX5
gnd1	ROA1
gnd1	SDCB1
adhB	CSF1
adhB	DDX6
Rv2477c	CPEB4
Rv2477c	EF1G
Rv2477c	IF4B
Rv2477c	TLK1
recC	E9KL35
recC	FHL2
recC	GBLP
recC	MLH1
recC	NPPL3
recC	RET7
recC	SETB1
recC	T22D4
bisC	1433E
bisC	1433Z
bisC	BAG6
bisC	CCL5
bisC	D0EI67
bisC	D0PNI1
bisC	HMGN4
bisC	ODF2L
bisC	TMED2
bisC	ZHX2
Rv3096	ZHX1
Rv0805	A16A1
Rv0805	A4D1B1
Rv0805	CD36
Rv0805	PCKGM
Rv0805	Q9UPC7
sigA	AKP13
sigA	COG3
sigA	FNBP1
sigA	KPYM
sigA	PPHLN
sigA	TRI27
sigA	TXD11
glnA1	B2R5Q7
glnA1	NR1I3
glnA1	SDCB1
glnA1	TJAP1
iscS	CD44
Rv0823c	NFKB1
Rv0823c	SPAG5
gpgS	ROD1
argD	EF2
adh	F16P1
adh	IL6RB
adh	SERC1
adh	SI1L1
ftsH	PTN13
ftsH	TRI26
nusA	A4QPH0
nusA	ATF2
nusA	CL035
nusA	DDX5
nusA	PTAR1
nusA	ZDHC5
recN	AES
recN	CBLC
recN	CC122
recN	CCDB1
recN	CE128
recN	CL035
recN	CNOT1
recN	CYR61
recN	EMIL1
recN	ERR1
recN	FAM9C
recN	PACN2
recN	PMFBP
recN	SNAPN
recN	ZN544
Rv2675c	VPS53
Rv1774	2007-09-01
moeB2	Q9UF61
uvrC	DAZP2
uvrC	MBNL1
uvrC	NFKB1
uvrC	SFPQ
nanT	ATF6B
dipZ	RA1L2
devS	CUX1
devS	Q5JV94
Rv2681	D1MGQ2
Rv2681	HBA
Rv2681	MALAT
Rv1462	HAX1
Rv1462	PTPRH
pgmA	PH4H
fadH	COCA1
fadH	E9KL35
fadH	EIF3D
fadH	GBLP
fadH	GPX3
fadH	PAFA
fadH	RPB1
glcB	FCGRN
uvrD1	LIMC1
uvrD1	SAP
uvrD1	TFG
uvrD1	TMBI1
uvrD1	UTRO
mtr	NFKB1
mutY	CO3A1
mutY	D2JYH5
mutY	RPH3L
prfB	B0UXD8
prfB	DRA
prfB	FRM4A
Rv2670c	COG8
Rv2670c	MIB2
mce1R	GSTM1
yjcE	NFKB1
yjcE	VWCE
polA	NFKB1
polA	WIPF1
recG	SRTD3
recG	TNR6A
relA	BICD2
relA	CACO1
relA	RABE1
relA	TNR6A
relA	VPS39
rphA	F111A
rphA	HIPK3
rphA	JAK1
rphA	PF21A
rphA	RMP
gpdA2	TRI11
Rv2025c	CP1B1
Rv2025c	HG2A
Rv2025c	P53
Rv2025c	PRDX3
Rv2025c	ZEP2
rraA	NOTC1
rraA	RIN3
rraA	TINAL
pknK	NOTC1
pknK	TNR1B
malQ	CASL
malQ	CCDB1
malQ	IF172
malQ	KPYM
malQ	LDOC1
malQ	MX1
malQ	T22D2
malQ	TXD11
aroB	NFKB1
ptkA	IGHM
ptkA	ODO1
ptkA	POGZ
ptkA	PUM2
ptkA	SPHAR
ptkA	WIPI2
nirB	CNOTA
nirB	CXCR7
nirB	PAIRB
Rv2510c	1B42
Rv2510c	AHNK
Rv2510c	IMDH1
Rv2510c	NUCL
Rv2510c	PLIN3
Rv2510c	PSB8
Rv2510c	RERG
Rv2510c	TTC3
fusA1	NUP62
fusA1	STAT6
secY	RGS3
def	2B13
def	AFTIN
def	CWC15
def	PCKGM
aroE	E2AK3
aroE	LCK
aroE	PLS3
acs	CTNB1
acs	DOC11
acs	F10A1
acs	GDIR1
acs	HPLN3
acs	SIAT1
plsB2	N42L2
plsB2	NFKB1
lexA	B3KV35
lexA	BAG6
lexA	CR1
lexA	GPBAR
lexA	MGA
lexA	PLS3
lexA	TINAL
lexA	VWF
lexA	WDR6
alr	D1CS53
alr	GIPC1
alr	NALP1
alr	Q6IBG0
alr	TLR4
alr	TRPC1
alr	UK114
uvrA	CATB
uvrA	DPEP2
uvrA	NMI
fdhF	EXT1
fdhF	HNRH1
fdhF	MTU1
fdhF	PRDX3
groEL2	ARBK2
groEL2	EIF1
groEL2	HAX1
groEL2	HG2A
groEL2	I18BP
groEL2	PSME2
groEL2	Q86SZ7
groEL2	SFPQ
frdA	FHL2
frdA	TBRG1
Rv3228	1C04
Rv3228	CB029
Rv3228	NCOA3
Rv3228	SRTD3
Rv3228	USO1
purA	BAG1
serB2	DDX28
serB2	EF1G
serB2	HAX1
serB2	IPO13
serB2	PEAK1
serB2	PSF3
ctpF	CCD68
ctpF	EH1L1
ctpF	SLIT2
tal	HG2A
ribF	SLX1
ribF	TINAL
ileS	EXOS6
ileS	FUBP1
ileS	NFKB1
ileS	TRAP1
Rv3382c	CO3A1
Rv3382c	D2JYH5
Rv3382c	EST2
Rv3382c	LIS1
Rv3382c	TXD11
dapB	PDLI7
carA	CPT1A
carA	MCP
carA	N42L2
carA	NCOA3
carA	PLS3
carA	S10A9
carB	BAP31
carB	NFKB1
carB	PPGB
carB	PTPRC
carB	Q8IZ03
carB	RHG29
carB	SF3B1
carB	TGFB1
Rv3361c	FA48A
Rv3361c	TJAP1
Rv3361c	TNR6A
leuD	1433Z
leuD	CATD
leuD	CL035
leuD	CPT1A
leuD	D0PNI1
leuD	HELZ
leuD	NBPFG
leuD	NFKB1
leuD	PSME1
leuD	Q8N712
leuD	ZNF26
fadD15	Q86UW4
fadD15	S14L1
fadD15	SMC3
Rv2165c	ABHD3
Rv2165c	ADPGK
pbpB	CYTIP
murF	B0UXA9
murF	CSK2B
murF	LPXN
murF	PRP16
murC	HMCN1
ddlA	AMRA1
ddlA	B2MG
ddlA	FARP2
ftsZ	ATN1
secA1	NFKB1
secA1	PLMN
dnaG	MYCB2
Rv2136c	PDCD6
pcnA	ENPL
pcnA	FHL2
pcnA	GBRAP
pcnA	ZNRF2
glnE	KAP2
glnE	MED24
glnE	PRDX3
glnE	RASF3
lysA	ILK
lysA	POGZ
lysA	RFX5
lysA	RIN3
lysA	ZHX2
Rv0296c	RGS3
nagA	IFM2
atsB	UXT
lysS	A4D0V4
lysS	CAZA2
lysS	CC063
lysS	COEA1
lysS	DOM3Z
lysS	HSP74
lysS	IGKC
lysS	NC2A
lysS	RHG30
lysS	UTRO
gcvB	CATC
gcvB	ETS2
gcvB	HMOX1
gcvB	LACE1
gcvB	NIBL2
gcvB	Q59GM9
gcvB	STAT6
gcvT	CPVL
Rv1260	CENPJ
pepQ	1A29
pepQ	A4D0R1
pepQ	ACTB
pepQ	ARP3
pepQ	B2CL1
pepQ	EHD4
pepQ	GDIR2
pepQ	HYAL2
pepQ	I18BP
pepQ	ILF3
pepQ	MAP4
pepQ	NIPBL
pepQ	PABP1
pepQ	PARP1
pepQ	PPGB
pepQ	Q15810
pepQ	Q64F87
pepQ	Q8IUP8
pepQ	SF3B1
pepQ	SMAP
pepQ	SYPL1
pepQ	TRI65
pepQ	TRPC1
pepQ	UCP2
pepQ	ZFY16
pepQ	ZN665
Rv0992c	ALDH2
Rv0992c	FCSD2
Rv0992c	K2013
Rv0992c	LEG3
Rv0992c	PUR9
Rv0992c	TEX2
Rv0992c	TNR6A
Rv0992c	TRPC1
Rv3104c	ALG13
pgk	PRC2C
pgk	Q6ZV49
metK	FKBP5
metK	OSBL9
metK	PA2G4
metK	PDXD1
metK	PRP8
metK	SYQ
metK	WDR13
metK	WIPI2
Rv0038	1B42
Rv0038	RED
Rv0038	SIGL6
proC	D19L4
proC	DPP2
proC	HNRDL
proC	PICAL
proC	SQSTM
Rv1341	HAX1
Rv1354c	MAGI1
pepR	IL2RG
dnaE1	A4D0W0
dnaE1	F110B
dnaE1	I10R1
dnaE1	IGKC
dnaE1	NAA38
mesJ	KPYM
proS	IGHG1
proS	TRPC1
gmhB	CYTC
gmhB	FEZ2
gmhB	MMP2
gmhB	NCOR2
gmhB	TYOBP
ppnK	FEM1B
grpE	B9A6K1
grpE	FIL1L
grpE	TBCD5
gltA2	INF2
sdhA	HMCS1
sdhA	SRRM2
Rv1248c	PSME2
Rv1248c	Q86SZ7
Rv1248c	TMX3
sucC	IKBA
sucC	NMI
sucC	STAB1
gpm1	ELOB
gpm1	NFKB1
gpm1	Q6ZV49
galK	B2R5Q7
galK	SDCB1
uvrB	B1ANK7
uvrB	CYTSB
uvrB	FUMH
dacB2	ACOC
dacB2	CO3A1
dacB2	D2JYH5
dacB2	ZAP70
sseB	CC50A
sseB	NAMPT
sseB	NLTP
sseB	PSA6
Rv2531c	NEXN
Rv2531c	PRR3
gyrA	DPYD
gyrA	PR40A
Rv0906	VWF
ercc3	A4D1V7
ercc3	CIZ1
ercc3	CLC10
ercc3	CNN3
ercc3	ETS2
ercc3	F193A
ercc3	HAX1
ercc3	HLF
ercc3	ICAM2
ercc3	IFI27
ercc3	IRF4
ercc3	NFKB1
ercc3	NRBP
ercc3	PCF11
ercc3	Q64F87
ercc3	Q86X94
ercc3	RBP56
ercc3	TMF1
serA1	MLL2
end	MPP9
Rv3661	LCP2
Rv3661	ZN75D
deoC	MED12
cydD	TR150
trxB2	AES
trxB2	HAUS3
trxB2	MARE1
trxB2	MTMR3
trxB2	PP1B
trxB2	WASH2
lrpA	PPBT
lrpA	RTEL1
Rv2559c	DLRB1
Rv2559c	E9KL35
Rv2559c	GBLP
serS	MED21
serC	NRDC
pepN	SAV1
pepN	STAB1
pepN	THADA
pepN	TXTP
mez	CATB
mez	IFI27
mez	MBNL1
mez	PDC6I
mez	Q9NXJ9
mez	SDPR
metS	HGNAT
metS	OTUD5
mrp	F1D8N4
mrp	GCR
mrp	Q9P0Q9
hisH	K0317
hisC1	CO4A1
hisD	ACTG
hisD	AN32A
hisD	ATX2L
hisD	CNOT1
hisD	GSCR2
hisD	KANK3
hisD	MAP4
hisD	MDN1
hisD	S10AD
hisD	TPSN
argG	ZNT9
Rv0793	MYCB2
Rv1151c	HELZ
Rv1151c	NBEL1
Rv1151c	NPM
mgtC	ACTB
mgtC	CCD14
mgtC	MEOX1
mgtC	NFKB1
htpX	2007-09-01
Rv1272c	CIZ1
Rv1272c	GDIR1
hsaE	K0753
hsaE	Q59E94
hsaE	SC24C
hsaE	TMTC2
sdaA	HTRA2
sdaA	MTNB
sdaA	NFKB1
sdaA	STAB1
purT	ACSA
purT	CATD
purT	CCD17
purT	CREG1
purT	HCAR3
purT	NHSL2
purT	Q2M2A3
purT	TAF9
Rv3430c	SEC13
mbtA	ZFHX3
ppsE	A4D0U5
ppsE	AES
ppsE	CO1A1
ppsE	DIAC
ppsE	TES
mbtB	CCDC9
mbtB	COF1
mbtB	IGHA2
mbtB	STAB1
mbtB	UXT
mbtB	WDR6
irtB	IKZF1
irtB	Q96LM7
irtB	TEF
Rv0987	NU153
chaA	MS4A7
chaA	TEF
Rv1106c	E41L2
Rv1106c	GBF1
Rv1106c	TEF
Rv1112	CIP4
Rv1112	IF4H
Rv1112	PTGR1
Rv1112	SFRP4
hemA	RBCC1
hemA	TARA
hemK	CT030
hemK	E2F4
hemK	GDPD2
hemK	MBNL2
hemK	MYL6
hemK	Q9BVY9
hemK	SELH
hemK	YLAT1
Rv3856c	NFKB1
argS	JAG1
argS	LTBP4
argS	SETD2
argS	TNR6A
Rv2603c	B2R5Q7
Rv2603c	NFKB1
Rv2603c	SDCB1
dinG	TNR6A
mec	NELFE
Rv0494	A16A1
Rv0494	NFKB1
Rv0494	Q8IYZ2
thiO	A4D0U5
thiO	DNM3A
thiO	PLXB2
thiO	TES
thiO	TRBM
thiO	TRPC1
gap	RAI14
mutT2	CYLD
trpA	TIA1
trpB	PCY1A
trpC	METK2
trpC	UXT
trpE	ATS1
trpE	EF2
trpE	EIF3G
trpE	LIS1
trpE	PARP4
trpE	PCF11
trpE	PR15A
trpE	Q8TDM2
trpE	Q96LM7
trpE	SNPC4
topA	CD5L
topA	CPSF5
topA	KAD2
topA	NKTR
topA	STT3A
acn	CD6
acn	GDPD2
acn	PI3R5
pntAa	DDX5
pntAa	HCFC1
pntAa	NFKB1
pntAa	TOX4
pntAa	WDR88
pntAa	ZDHC3
mmr	BNI3L
mmr	TMCC1
Rv2454c	ATN1
Rv2454c	B0UXA9
Rv2454c	B4GT3
Rv2454c	CLIC1
Rv2454c	CRPAK
Rv2454c	CSK2B
Rv2454c	CTNB1
Rv2454c	FCHO1
Rv2454c	FND3B
Rv2454c	IFI27
Rv2454c	NFKB1
Rv2454c	NMI
Rv2454c	NUCL
Rv2454c	PLS3
Rv2454c	Q9P153
Rv2454c	TOX4
Rv2454c	TRI23
Rv2454c	WDR6
tyrS	CD20
tyrS	EDRF1
tyrS	EGFR
tyrS	F113B
tyrS	SRRT
pykA	SRBS2
Rv1461	B2MG
Rv1461	DD19B
Rv1461	DEK
Rv1461	EF2
Rv1461	IGHA2
Rv1461	JAML1
Rv1461	MTBP
Rv1461	ZN781
ppdK	CLPT1
ppdK	TINAL
ppdK	TP4A3
thrS	SLIRP
Rv3726	ATX2L
menD	LENG8
ackA	KLH12
pta	IF2B2
pta	VP37A
leuS	B2R5Q7
leuS	IGBP1
leuS	LEG3
leuS	SDCB1
Rv2366c	FHL2
Rv2733c	MYCB2
Rv2733c	TF3C1
Rv1751	CR1
Rv1751	IGHG1
Rv1751	IGHM
Rv1751	MRP3
Rv1751	PRR22
Rv1751	RAB37
Rv1751	TINAL
Rv1751	VWF
asnB	E9KL35
asnB	GBLP
asnB	IBP7
asnB	REXO4
asnB	TR150
asnB	YAF2
ureC	CIRBP
ureC	DPP2
ureC	MBD5
ureC	ODF2L
ureC	XRN1
ureG	DNMT1
kdpE	TGFI1
kdpD	Q96H41
kdpD	VAPB
era	Q9UQC1
aroF	WWP1
asd	CC063
asd	IKKA
asd	RHOA
truA	EPN4
truA	NFKB1
truA	RFOX2
truA	TBX2
truA	TNR6A
bglS	CA144
bglS	GLYM
bglS	GPS2
bglS	Q4VC00
Rv1026	ITB4
mgtE	CU025
mgtE	EPS8
mgtE	HTRA2
mgtE	HTRA3
mgtE	KRI1
mgtE	UTRO
mgtE	WIPI4
xseA	AZI2
xseA	PKHO1
engA	DDAH1
engA	DDX3Y
engA	Q5HYC8
engA	Q8TEE7
engA	RHOA
engA	SRSF5
engA	STAB1
hisS	NFKB1
ndkA	PDC6I
glyA2	CREG1
glyA2	FHL2
glyA2	TCAL1
nadE	CA031
purL	AR6P4
purL	BAG6
purL	CG050
purL	CSF1R
purL	ERP44
purL	LENG8
purL	PPWD1
purL	SRRM2
purL	TINAL
purL	WIBG
narH	CL16A
narH	DDX17
narH	ECE1
narH	IGKC
narH	Q2Z2K8
narH	RFA1
narH	RHG27
narH	SNAI3
Rv1178	E2GH25
Rv1178	EPAS1
Rv1178	HAX1
Rv1178	HG2A
Rv1178	KPYM
Rv1178	MMP9
Rv1178	MYLK
Rv1178	PSD3
Rv1178	SC31A
Rv1178	TF7L2
Rv1178	TINAL
mntH	CAC1F
mntH	DPYD
mntH	NFKB1
mntH	TM140
gltS	UTRO
ligA	AL1A1
ligA	AMRA1
ligA	CA174
ligA	LENG8
ligA	TRI14
cysK1	CACO1
cysK1	DSRAD
cysK1	EF2
cysK1	HNRPR
cysK1	K1468
cysK1	MALAT
cysK1	RN122
cysW	Q6P0P0
cysT	STAB1
Rv2575	PSA1
manB	CQ063
manB	NUD10
manB	TINAL
manB	TRPC1
Rv2573	DUT
Rv2573	PINK1
thiL	FBLN3
thiL	TFP11
ribG	F262
ahpC	CO4A1
ahpC	COF1
ahpC	CRPAK
ahpC	KDM7
ahpC	MYLK
ahpC	OTUD1
ahpC	USF2
proB	SART3
dinP	CNOT3
dinP	DDX47
dinP	FAAH1
dinP	HNRDL
dinP	IBP3
dinP	MCEM1
dinP	RN216
dinP	RNPL1
dinP	RPN1
dinP	TMX1
Rv2277c	ATN1
Rv2277c	VWF
fadE10	CXCL7
amiD	ARI2
Rv1626	S10A9
trmD	FND3A
trmD	ZN687
Rv3400	NFKB1
alaS	LPXN
recA	GDPD2
glpK	AXIN1
glpK	B2MG
glpK	INAR1
glpK	RN166
glpK	VP13C
katG	AMPD3
katG	IGHM
katG	NTKL
katG	PILRB
katG	PLS3
katG	RBL2
katG	RFA4
katG	TINAL
arsA	ADCY4
arsA	CCL5
arsA	D0EI67
arsA	GIPC1
arsA	HINT1
arsA	HTRA2
eno	ASB3
eno	ITM2B
eno	Q5W0A3
eno	SARNP
Rv1021	1433F
Rv1021	NFKB1
dgt	CE112
dgt	NAGK
dgt	PAR3L
mtn	IGKC
mtn	PURA2
mtn	SFR15
mtn	XPO5
hemL	A8JZZ6
hemL	ALG3
panD	TBC23
Rv0846c	NFKB1
Rv0846c	ODF2L
lpdC	ACO13
aceE	SART3
valS	SRRM2
argF	ARP5
Rv2041c	Q6ZSC8
gpsI	A8K5I0
gpsI	HSP71
gpsI	LRBA
gpsI	LY10
gpsI	PLRG1
gpsI	RAC2
infB	ATM
infB	BCLF1
infB	MK14
infB	Q53TK7
infB	TRPC1
grcC1	NFKB1
Rv1841c	AN13D
Rv1841c	AN36B
Rv1841c	CA144
Rv1841c	GAS7
Rv1841c	GSLG1
Rv1841c	HLAE
Rv1841c	HMOX1
Rv1841c	Q9TQE4
Rv1841c	SMG7
Rv1841c	SUMO2
Rv1841c	ZEP1
mkl	C1S
mkl	CUL1
mkl	HTRA2
Rv1421	NFKB1
Rv1421	SRP68
pyrB	ANXA7
pyrB	DNM3A
Rv1931c	GDPD2
mmsB	GDPD2
mmsB	JMJD4
mmsB	VWF
Rv2315c	AP1B1
Rv2315c	TNR6A
aglA	C1QB
purH	CO4B
purH	E9KL35
purH	EGLN
purH	GBLP
purH	SUN2
purD	DEFI6
purD	JAK1
purD	POGZ
purD	Q9NXJ9
purD	ZEP1
purD	ZHX1
thiC	CAV1
thiC	ENPL
thiC	ING5
thiC	M4K4
thiC	METK2
thiC	PP1B
thiE	RBM39
rpoC	NFKB1
rpoB	DPYD
fadB	DUT
fadB	E2GH25
fadB	PDLI7
fadB	PRDX3
fadB	TF7L2
fadB	XRCC3
fadB	ZW10
hemB	FEM1B
hemB	MYO1G
hemB	SRP19
ptbB	MSL2
metE	ENPL
metE	FUBP2
metE	KLH12
metE	LDHA
Rv2038c	AP1B1
Rv2038c	ATF2
Rv2038c	CHD8
Rv2038c	ELF2
Rv2038c	IRK11
Rv2038c	LEG3
Rv2038c	MBNL1
Rv2038c	SRCAP
Rv2038c	STAT6
Rv2038c	URP2
ftsX	BORG2
ftsX	CNOT1
ftsX	HCLS1
ftsX	PLIN2
ftsX	Q6FHZ7
ftsX	TLX1
corA	RHOA
dapF	ACTG
hemC	E9KL30
hemC	PSB7
rfe	A4D196
rfe	BNIP2
rfe	PLIN3
rfe	TAXB1
rho	A8K0D8
rho	CEP85
rho	GORS2
rho	STAB1
rho	TINAL
rho	WDR59
ilvC	B2MG
ilvC	CHD4
ilvC	ZMYM2
ilvD	CTNB1
ilvD	FLI1
ilvD	MED14
ilvD	SEM4D
ilvD	YYAP1
ilvD	ZHX2
murI	ZYX
sthA	STAT1
argH	COG3
argH	SON
argH	TNAP3
glgC	KPYM
treX	A8K4W6
treX	ACAP1
treX	ATN1
treX	CCL4
treX	DPYD
treX	GDIR1
treX	HNRH2
treX	KPYM
treX	NBEL2
treX	NSD1
treX	PGK1
treX	POGZ
treX	RAP1B
treX	RPB3
treX	T3JAM
treX	VCIP1
Rv1194c	RREB1
Rv2205c	EF1D
cdh	HG2A
dctA	BAP1
dctA	Q6ZV49
dppB	PDLI7
dppB	RBM38
dppB	ZEP2
recF	METK2
dnaA	LAMA5
dnaA	TINAL
Rv3921c	HELLS
glnH	FUBP1
glnH	ITB4
glnH	LRC45
glnH	SC31A
glmS	Z518A
glmU	4EBP2
glmU	DYLT1
glmU	RBM4
glmU	SFT2A
glmU	TTP
glmU	ZEP1
udgA	CITE2
udgA	D9ZGF1
udgA	GSCR2
udgA	P53
udgA	TINAL
dprE1	MLL5
fucA	A5D8Y4
fucA	LTBP4
fucA	SIG11
fucA	SLX1
fucA	STAB1
gpgS	RFWD3
pstC1	IGHG1
Rv3329	STAB1
mez	LEG9
Rv2566	MGAP
narG	B3KM21
narG	CEP85
narG	FA36A
narG	SNX6
narG	WHRN
proB	ACTA
proB	CTDS2
proB	D2JYH4
proB	ZEP1
Rv0192	ARP3
Rv0192	L37A1
Rv0192	PHAR3
Rv0192	RAP1B
Rv0192	TEF
Rv0191	CPNS1
Rv2415c	A4D0R1
Rv2415c	AP1G1
Rv2415c	F153A
Rv2415c	FOXK1
Rv2415c	HMOX1
Rv2415c	MED4
Rv2415c	PEPD
Rv2415c	SYPL1
Rv2415c	TINAL
Rv2415c	TMM93
Rv2553c	Q4W5K1
recD	ROA2
polA	GAS7
polA	ZMIZ1
senX3	PDIA3
Rv2204c	TAF1
snzP	RBM27
serS	COG5
serS	PF21A
serS	PFD5
serS	ZHX2
serS	ZN345
serS	ZN639
dnaZX	A8K6U0
dnaZX	B1ALW7
dnaZX	COG2
dnaZX	FCHO2
dnaZX	IFIT3
dnaZX	MLL3
dnaZX	PRDX3
dnaZX	SL9A5
dnaZX	T3JAM
dnaZX	TRIM7
Rv1003	HLF
metS	ASNA
metS	CH058
metS	EI2BA
metS	FRM4A
metS	GIT2
mfd	ADDA
mfd	CAPZB
mfd	CO4A2
mfd	Q8WY97
mfd	RAB5A
mfd	RAB5C
mfd	TLE4
mfd	UXT
ftsH	DFFA
Rv3600c	DEF3
cysK1	FGF1
lysS	DHSA
lysS	FES
lysS	PBX2
clpC1	JUN
clpC1	SMC3
Rv3586	ARF1
Rv3586	BAG6
Rv3586	BRD7
Rv3586	CEP44
Rv3586	HGS
Rv3586	HNRPQ
Rv3586	O75889
Rv3586	PCBP1
Rv3586	PHKG2
Rv3586	PLDN
Rv3586	SMCE1
Rv3586	TRIA1
gltS	AMPN
gltS	ARPC3
gltS	DDX3Y
gltS	DDX41
gltS	E41L2
Rv3579c	DUT
rpoC	A4D0Z4
rpoC	GCC1
rpoC	HNRH1
rpoC	SEPP1
fusA1	B2L13
fusA1	EF1D
fusA1	ELF1
fusA1	EMR1
fusA1	ITSN2
fusA1	M4K1
fusA1	MNDA
fusA1	Q8WY97
fusA1	SSFA2
fusA1	TRIP6
mapB	SNX2
Rv2325c	SNAI3
gnd1	ABLM2
gnd1	Q19VH0
Rv0939	PSD3
groEL2	HSF1
groEL2	LAG3
groEL2	NQO2
groEL2	ZN326
guaA	ACADM
guaA	LMNB2
purE	ML12A
purE	TRNK1
purC	CDC5L
purD	MED21
rocA	POGZ
gatB	GIPC2
gatB	RHG30
Rv2252	HTRA2
Rv2689c	ZHX2
treS	CO4A2
treS	IGKC
treS	PLS1
treS	Q75MG2
treS	RHG30
thiE	EI2BA
Rv1987	EIF2A
Rv1987	GSCR2
Rv1987	HLAE
fdhF	B5B0C2
fdhF	BAG6
fdhF	BIG2
fdhF	CCNL1
fdhF	F263
fdhF	IF4A1
fdhF	IFI27
fdhF	K0240
fdhF	NFKB1
fdhF	NID1
fdhF	NPAT
fdhF	PSYR
fdhF	PVRL3
fdhF	Q5JV94
fdhF	SGTA
fdhF	WIPI3
fdhF	XRCC5
pncB2	PRDX3
Rv1404	GNA12
rbsK	NFKB1
rbsK	STX8
rbsK	TNR6A
tal	CATC
mpg	A0PJ79
mpg	NF2L1
glpK	ANXA2
glpK	MDFIC
Rv1339	EF1G
hemZ	GDE1
hemZ	SMC4
Rv0566c	NINJ1
Rv0566c	VAPA
Rv3813c	ASSY
Rv3813c	GBB1
Rv3813c	Q5HYI9
Rv3813c	RA51B
Rv3813c	RHG17
Rv3813c	ZN366
clpB	1A29
clpB	AES
clpB	BCAP
clpB	BIN2
clpB	BNI3L
clpB	CAP1
clpB	CC115
clpB	CHRD
clpB	CO4A1
clpB	DMTF1
clpB	EF1A1
clpB	H1X
clpB	JKIP1
clpB	MGAP
clpB	MVP
clpB	NCOA1
clpB	PLMN
clpB	POTE1
clpB	Q5JV94
clpB	Q96SV5
clpB	Q9GZM0
clpB	Q9UF98
clpB	SLTM
clpB	STAM2
clpB	TRPC1
clpB	TRPS1
clpB	TXNIP
oppD	KIFA3
oppD	NFKB1
rmlD	IF4H
rmlD	NID1
rmlD	SIGL6
rmlD	SLFN5
rmlD	SVEP1
inhA	BRK1
inhA	CALD1
trpD	NFKB1
trpB	B2MG
trpB	CIZ1
trpB	FBLN3
trpB	VWF
trpA	WDR59
Rv1248c	DDX3Y
Rv1248c	LDB1
Rv1248c	LTBP4
Rv1248c	SLU7
Rv1248c	TXD11
Rv0147	SELPL
mmpL3	CJ067
mmpL3	MALAT
nrdF1	BAG6
nrdF1	IFI44
nrdF1	ZN277
Rv2781c	GEMI5
serA1	GSCR2
Rv0950c	ITPR1
Rv0950c	JAML1
Rv0845	PDC6I
sodA	DRB5
sodA	LARP1
sodA	RFOX2
sodA	STAT3
sodA	ZMIZ1
cmk	EF1A1
engA	SCLT1
gpdA2	ZEP1
menH	TTYH3
panB	CHIP
panB	POGZ
panB	TOX4
panB	WWC2
dinG	ATG2A
dinG	K0240
dinG	Q14C61
dinG	RHG32
dinG	SO5A1
dinG	TF3A
dinG	TNR6A
hflX	EPHB6
hflX	ODO1
Rv0812	GDPD2
Rv0812	SNF5
ilvD	ETHE1
ilvD	FHL2
ilvD	HLAF
ilvA	LEG3
ilvA	SRCAP
mntH	POGZ
mntH	TBC9B
Rv0846c	SPTCS
fadD13	1B42
fadD13	CPNE8
fadD13	HG2A
fadD13	ODF2L
cydD	CS050
cydD	CTDS2
cydD	FPPS
cydD	NFKB1
cydD	NP1L1
cydD	PKHG1
cydD	Q5JYA6
cydD	ZN207
thrC	B2MG
thrC	ENOF1
thrC	MARK3
thrC	P2RX5
thrC	S10AC
thrC	WWP1
Rv1986	SC31A
Rv2298	IF4A2
Rv3618	CS050
Rv1488	TP4AP
sigK	K0649
sigK	SUSD1
narH	AP1G1
narH	NINJ1
narH	PININ
nat	ADH1B
nat	STAB1
ileS	ZN277
Rv0907	TCTP
asnB	IKZF3
asnB	M3K6
asnB	PTN6
asnB	TLX1
Rv3054c	UGPA
entC	EI2BA
nrp	1B42
nrp	A8K3M3
nrp	PTN1
mycP3	LEG3
mycP3	TLE3
mycP3	ZHX2
mmpL10	TCPG
Rv1273c	NIPS2
mmsA	ARHG1
mmsA	CH60
mmsA	HFE
mmsA	IQGA2
mmsA	K0913
mmsA	LEG3
mmsA	SBDS
accA1	C144B
accD5	CFLAR
acs	USF1
Rv1258c	LAMA5
cyp140	UBIA1
secY	CCNC
Rv0843	LMNB1
Rv0843	POGZ
Rv0843	Q96LM7
Rv0843	RANG
Rv2190c	GDPD2
Rv2190c	PALMD
Rv2190c	TRPC1
Rv1215c	MYPT2
Rv0690c	K0913
proA	A1A4Z1
proA	EMIL1
proA	ETS2
proA	GCP2
proA	GRN
proA	HM20A
proA	IF4A2
proA	NOC2L
proA	Q6ZV49
proA	SIDT1
Rv1151c	JAK1
Rv0263c	ADCY4
Rv0263c	B2R5Q7
Rv0263c	CCDB1
Rv0263c	CND3
Rv0263c	FLNA
Rv0263c	K0240
Rv0263c	NCOA3
Rv0263c	RIFK
Rv0263c	SDCB1
Rv0263c	STAT6
Rv0263c	TET3
Rv0263c	ZEP1
Rv0263c	ZFAN1
Rv0180c	IFT80
Rv0180c	TMBI4
Rv0180c	VAPA
Rv2047c	CCD92
Rv2047c	LIRB2
Rv2047c	Q6ZV49
Rv2047c	STAB1
Rv1895	C1QT2
Rv1895	DGKA
Rv1895	GCSP
Rv1895	GRAM3
Rv1895	MINT
Rv1895	NPY6R
Rv1895	Q9UQC1
Rv1895	RGPD1
Rv1895	SFPQ
Rv2324	SV421
Rv2324	TRI22
Rv2324	TRPC1
amiB1	B2MG
Rv1730c	HAX1
cyp132	FUBP1
cyp132	IGKC
sdaA	UBP54
Rv1723	SEPP1
ptbB	CBX5
ptbB	PLCG2
ptbB	TPP1
ptbB	TRPC1
ptbB	ZRAN1
gnd2	ENPL
gnd2	G3BP2
gnd2	HNRPL
gnd2	RAB5C
zwf2	CA220
zwf2	CO3A1
zwf2	CO4A1
zwf2	D2JYH5
zwf2	F1D8N1
zwf2	GOPC
zwf2	NR1H3
zwf2	PURA2
zwf2	Q59E92
arsA	ALDOA
Rv3402c	CRPAK
Rv3402c	HG2A
Rv3402c	LEG3
Rv1518	GDPD2
echA8	TRI11
Rv0458	ANR11
moeA2	HES1
moeA2	OGT1
moeA2	TINAL
moeA2	VAPA
fdhD	LENG8
fdhD	Q4VBZ9
acn	A0N0R2
acn	B2R4P8
acn	BAP31
acn	BRWD3
acn	BTBD2
acn	CSTFT
acn	CXCR5
acn	MYH9
acn	NACA
acn	PEPD
tkt	EI2BA
tkt	GTF2I
tkt	HAT1
tkt	NCOA2
tkt	NFKB1
tkt	PSD3
Rv2651c	NFKB1
gabP	CG058
Rv2455c	ZHX1
recA	TRAF5
gpsI	PRDX4
gpsI	STAT6
Rv2117	ISOC1
infB	CHD8
infB	COF1
infB	NET4
infB	Z518A
Rv2191	LPXN
Rv2191	TSC1
topA	ZNT9
smc	EWS
smc	ISOC1
smc	SMC3
smc	TBC3A
smc	YIPF2
rpe	A8KAD5
pknB	PLD1
pyrD	ZEB2
pyrD	ZN700
carB	CHD8
carB	DAAM1
carB	GDPD5
carB	Q8TE29
carB	SMRC1
pyrC	A4D0U5
pyrC	FHL2
pyrC	TES
pyrB	BT2A1
pyrB	CLAP1
pyrB	GDPD2
pyrB	PCGF5
pyrB	ZNF24
wag31	FLNA
murD	ZN281
Rv2165c	TRI26
pca	ANR11
pca	B1APC6
pca	DPB1
pca	EVI5
pca	FYB
pca	TSNAX
Rv2531c	AP1G1
Rv2531c	PBX2
Rv2531c	PLSL
Rv2531c	TRIPB
Rv2531c	UTRO
ppk1	FOXP1
ppk1	NRBP
ppk1	PLPL2
ppk1	Q548T7
ppk1	Q5JSM3
ppk1	TS101
ppk1	TTC35
Rv0496	CSN6
Rv0496	HMCN1
Rv0496	RFIP5
Rv0496	SFPQ
metE	1B42
metE	BT3A3
metE	CO4A2
metE	D9ZGF6
metE	DYLT1
metE	EP300
metE	GDPD2
metE	HEBP1
metE	ITB2
metE	KCNRG
metE	LEG3
metE	M3K12
metE	MLF2
metE	PAFA
metE	PDE2A
metE	Q59H65
metE	SFRP3
metE	SMC4
metE	STAB1
metE	TRI26
metE	TRPC1
metE	WDR88
sugC	P85A
sugC	VIR
devB	AKP13
nagA	PATL1
nagA	PPCEL
nagA	PTPRM
deoD	BCLF1
Rv1701	Q6P0P0
ribG	EIF3A
ribG	PGAM1
ribG	ZN592
ribA2	NFKB1
bioB	CR1
bioA	PSD3
argF	VIGLN
argJ	HSDL1
recN	BLVRB
recN	DUT
recN	HGS
recN	MED12
recN	PGRP2
recN	SMRC1
recN	TS101
xseA	PTBP1
xseA	Q9UF98
xseA	UTP6
efp	CE112
efp	DELE
efp	E9KL35
efp	EIF3M
efp	EKI1
efp	ELL
efp	GBLP
efp	HNRH2
efp	PLS1
pepQ	RN111
gcvT	LPIN2
gcvT	ZMYM2
metH	GDPD2
pstA1	IF172
lytB2	ANXA5
Rv2230c	GDPD2
Rv2230c	MLL5
Rv2230c	PCBP3
Rv2230c	Q8N836
sigA	CL035
sigA	CLUS
sigA	MDM4
dnaG	AN32B
dnaG	APOL3
dnaG	T2FB
dnaG	TRAM1
cdd	PSB3
phoH1	B2R5Q7
phoH1	SDCB1
hrcA	A4D1X5
hrcA	ELMO1
hrcA	UXT
lepA	ANR12
lepA	ARRB1
lepA	B2R6F3
lepA	BTBD2
lepA	CDR1
lepA	CH10
lepA	Q9HA44
lepA	SRSF3
lepA	TRPC1
Rv2414c	B2R5Q7
Rv2414c	SDCB1
Rv2414c	TPC12
alaS	CXCR7
alaS	EF1D
alaS	MAN1
alaS	Q64F87
alaS	Q9H355
trmU	OGT1
trmU	PEX5
aspS	AN36C
aspS	CCD92
aspS	RBP2
relA	SMRC2
secF	FBN1
nadB	A8K7T4
nadB	ATRN
nadB	PDCD4
nadB	SF3B1
nadB	ZEP1
folC	TNR6A
folC	ZBT16
hemL	A4D1F7
hemL	A4F1W8
hemL	ACLY
hemL	CD22
hemL	CH60
hemL	CO1A2
hemL	E2GH25
hemL	ESR1
hemL	GORS2
hemL	HEXI1
hemL	HMOX1
hemL	HNRPU
hemL	KRIT1
hemL	LEG3
hemL	NCOA3
hemL	NPPL2
hemL	PLSL
hemL	PSMD1
hemL	Q0EAF5
hemL	Q659D1
hemL	Q71JB2
hemL	TF7L2
hemL	TNIP1
hemL	YBOX1
hemL	YMEL1
hemL	Z354B
hemC	FCSD1
hemC	GAS6
hemC	IBTK
hemC	NFKB1
hemC	PSB4
hemC	SIX5
hemC	ZN574
hemA	CND3
hemA	CO4A1
hemA	IGKC
hemA	QN1
hemA	STK11
hemA	TTYH3
Rv2897c	CNTRL
Rv2897c	CTGF
tig	CNPY3
tig	MARK3
tig	PEPD
Rv1341	NEUA
rphA	ATRN
sdhA	C99L2
sdhA	DNM3A
sdhA	GRN
sdhA	L10K
sdhA	SYNE1
Rv3856c	CO2
Rv3856c	ES1
Rv3856c	IBP4
Rv3856c	IBP7
pheT	GIPC2
pheS	ANR35
infC	NFKB1
thrS	A4D1N4
thrS	ABH15
thrS	ADDG
thrS	CHCH3
thrS	CO1A1
thrS	JAG2
thrS	Q5VU08
thrS	TSC1
nrdR	AKP13
nrdR	B2R5Q7
nrdR	CCNL1
nrdR	CL035
nrdR	EWS
nrdR	PABP1
nrdR	Q4VAK3
nrdR	SDCB1
nrdR	SERPH
nrdR	SRBP1
nrdR	TINAL
accD3	UTRO
dnaE1	STT3A
TB15.3	CN166
TB15.3	DIAP2
TB15.3	EF1B
TB15.3	Q549M8
argG	A8K529
argG	ANR35
argG	CK5P3
argG	HAX1
argG	IF4A1
argG	SNX6
argG	ULK1
argG	UTRO
argG	WDR88
ackA	PRDX3
treX	LCK
metA	AKP8L
metA	B2MG
metA	TACC1
leuS	DCTN5
leuS	PUR4
leuS	ZHX2
menB	B1AK96
menB	B2R5Q7
menB	CR019
menB	HTRA2
menB	LRC45
menB	PILRB
menB	Q5T2T8
menB	Q86X94
menB	Q8N5H5
menB	Q9H1C8
menB	RBP56
menB	SDCB1
menB	UTRO
menB	WDR43
menB	ZN431
menD	Q6P2I0
glgP	NFKB1
glgC	NINJ1
glgB	STAB1
pgi	RBBP6
Rv0075	POGZ
glyS	NFKB1
glyS	SNRK
glyS	TCPQ
mpt64	SNCAP
pmmB	CD34
pmmB	PSA
Rv1692	TINF2
Rv1460	ICLN
Rv1461	GDPD2
Rv0681	DSRAD
Rv0681	IFT57
eno	CTDP1
eno	JADE1
eno	NPHN
eno	STAB1
eno	STAT3
eno	TWF2
pgk	PSB4
pgk	TAF1
gap	D1MGQ2
gap	FHL2
gap	HBA
clpP1	ELF2
clpP1	F1LJ00
clpP1	RBG1L
whiA	BNI3L
uvrA	B1APC6
uvrA	CALR
uvrA	CD4
uvrA	CO4A1
uvrA	FKBP8
uvrA	GSTP1
uvrA	IRF9
uvrA	KAP2
uvrA	NFKB1
uvrA	TIE2
uvrA	TSNAX
uvrA	Z518A
Rv2282c	CLH1
Rv2282c	EP300
Rv2282c	LENG8
Rv2282c	STX8
thiC	NFKB1
helZ	ARHGB
helZ	CL035
helZ	COF1
helZ	CS029
helZ	DAF
helZ	ERAP2
helZ	K2018
helZ	LTBP4
helZ	MARK3
helZ	Q6IPW8
helZ	TRPC1
helZ	ZNF24
upp	NFKB1
fba	OS9
pyrG	A0PJF5
pyrG	AMPN
pyrG	CDC16
pyrG	CP4F3
pyrG	DCTN3
pyrG	HDAC4
pyrG	LENG8
pyrG	MACF1
pyrG	MACF4
pyrG	MED23
pyrG	MTMRC
pyrG	PLXB2
pyrG	RBM47
pyrG	S12A6
pyrG	ZAP70
pyrG	ZN292
fadB2	SLFN5
fadA4	ASNA
fadA4	LIRB3
Rv0338c	AN36C
Rv0338c	CO4A2
Rv0338c	FCRLA
argS	CTNB1
argS	CYTSB
argS	HSF1
argS	PCX1
argS	PTPRC
argS	SELH
argS	TEF
ponA1	B2R5Q7
ponA1	SDCB1
Rv0359	ARHGI
Rv0359	B2R5Q7
Rv0359	GAS7
Rv0359	SDCB1
Rv2676c	LRMP
Rv1500	FEM1B
regX3	A2I2N5
regX3	BST2
regX3	PER3
regX3	Q9BUD9
purA	TENX
dnaB	HG2A
dnaB	ZN687
parB	FNBP2
parB	NCOA2
parB	NR2C1
parB	NU214
parB	ODF2L
parB	PLS1
parB	PR40A
parB	PSD12
parB	PTPRH
parB	STAB1
parB	TBL1R
parB	TCTP
parB	TMCO1
parA	ACTG
parA	LEG3
parA	POGZ
parA	PSMD4
parA	STAB1
parA	ZEB2
parA	ZHX1
rpoB	A0PJ79
rpoB	AMRA1
rpoB	B2R6F3
rpoB	CCD57
rpoB	CD2A2
rpoB	CL035
rpoB	CN166
rpoB	CO3A1
rpoB	CRDL1
rpoB	CSDE1
rpoB	CTGF
rpoB	CTNB1
rpoB	D2JYH5
rpoB	DAZP2
rpoB	DDX46
rpoB	DEN4B
rpoB	DLGP4
rpoB	EF1G
rpoB	ENPL
rpoB	FHL2
rpoB	HAX1
rpoB	HLF
rpoB	IQGA1
rpoB	JUN
rpoB	K0240
rpoB	KAPCA
rpoB	LRP4
rpoB	MARK3
rpoB	MATR3
rpoB	NCK1
rpoB	NEB2
rpoB	OGT1
rpoB	PSD3
rpoB	PSMD1
rpoB	Q4G1C2
rpoB	Q549M8
rpoB	Q9HBU0
rpoB	RAE2
rpoB	RN212
rpoB	SLU7
rpoB	SO1A2
rpoB	SRSF3
rpoB	TEF
rpoB	TPSN
rpoB	UBP54
rpoB	USP9X
rpoB	VAPA
rpoB	VPS18
rpoB	ZN277
ligA	AF17
ligA	ASPP2
ligA	BAG6
ligA	ELF1
ligA	ITSN2
ligA	PITM3
ligA	TRIM1
gltB	NFKB1
gltB	ST17A
Rv1751	ANR11
Rv1751	WDR41
nuoG	A4D0U5
nuoG	CD014
nuoG	ENPL
nuoG	LS14A
nuoG	PSD3
nuoG	ST17A
nuoG	TES
dapF	BASI
dapF	SDA1
dapF	ST1A1
cstA	VAPA
purB	ITSN2
purB	NFKB1
purB	TRI26
gatA	CO4A2
gatA	DOC11
gatA	DVL2
gatA	DYSF
gatA	HG2A
gatA	HLF
gatA	IF122
gatA	IFT57
gatA	NCF4
gatA	NPDC1
gatA	P20L1
gatA	Q9P007
gatA	TMM33
gatA	TNR6A
gatA	TPP1
gatB	A8KAD5
gatB	CALM
gatB	CRNL1
gatB	EPAS1
gatB	P4R3B
gatB	P53
gatB	PSA4
gatB	PSMD2
gatB	SGK3
gatB	STAT6
gatB	TF3C2
gatB	USF2
lysA	CEP85
lysA	MOAP1
lysA	OGT1
hemE	CPNS1
nusA	ECHD1
nusA	EMAL3
nusA	GCC1
nusA	MAF
[truncated: 810 more rows]
