# Supplementary material for: System-wide coordinates of higher order functions in host-pathogen environment upon Mycobacterium tuberculosis infection
Source: Sci Rep. 2018 Mar 22;8:5079. doi: 10.1038/s41598-018-22884-8 (PMC5864717; doi:10.1038/s41598-018-22884-8)
Supplement: Supplementary file 3 — Supplementary data 3 [file 41598_2018_22884_MOESM3_ESM.xlsx]

## Sheet: Regulon
Supplementary Data S3: Over/under representation scores of various Mtb regulons in intracellular (macrophage) environment and across different stress conditions
Transcription Regulator	Intraceullar (Macrophage environment)	Hypoxia 4hr	5 mM H202 40min	Hypoxia Wayne growth 8 days	0.5 mM DETA NO 24hrs
Rv1353c	19.9549	15.4784	14.8507	15.0996	14.4619
Rv2827c	1.93247	0.862678	1.77781	-0.222406	0.53503
furA	3.98567	-0.434716	7.01389	8.15268	0.629959
whiB1	4.31523	3.22387	4.34595	2.18886	4.23855
devR	20.8994	19.1218	11.9458	14.3706	14.3888
ideR	15.2301	10.7474	21.8994	11.0642	23.9039
lexA	4.07471	5.94459	6.28433	6.75902	6.92511
Rv0273c	6.30738	5.46986	4.44603	3.12973	4.84272
sigF	16.1667	14.6456	12.1647	12.212	15.263
mce3R	9.46336	1.98231	2.29752	2.10569	2.89726
Rv1019	2.52326	2.56902	4.85182	1.27296	4.09653
Rv3830c	11.0348	5.43736	7.00758	5.31045	7.92517
Rv1176c	1.65059	1.3124	1.24567	1.68001	1.17528
sigK	14.1707	11.6435	8.85092	7.65706	9.34274
Rv3575c	4.09787	3.51969	4.48423	4.13127	4.32171
birA	0.520784	0.105089	0.470186	1.33643	0.514484
sigC	8.31552	10.3956	6.81467	8.19708	11.5531
Rv0472c	6.07222	7.76232	3.43721	8.94524	6.7031
whiB4	14.5024	13.8031	6.3278	9.06113	6.80091
mtrA	10.3711	7.25702	8.74322	7.73888	8.72455
vapB15	4.74877	3.01799	2.96429	4.68626	4.89279
ethR	5.48331	6.06307	3.27175	2.50542	3.5101
Rv0067c	2.01539	1.85567	0.565407	-0.438587	0.238819
Rv0324	18.4373	12.9215	11.7511	10.9466	11.8477
Rv0653c	4.20962	2.37103	2.18264	2.34306	1.5967
Rv0767c	8.90282	5.24512	6.43673	7.1388	5.33038
oxyS	8.68488	4.24449	9.20232	8.20052	4.37403
sigM	13.0436	14.5431	10.2581	12.5308	10.3377
Rv1404	8.49136	5.16588	3.87412	4.18563	5.65312
Rv0880	5.57933	2.72279	4.03583	2.76416	3.88492
Rv1931c	8.54924	2.23346	8.67761	1.2192	8.2298
Rv0023	17.3622	12.7121	12.8836	10.6365	11.8761
Rv3167c	2.48288	0.819207	1.2837	2.19824	2.18277
sigE	21.8236	21.0249	21.4943	14.1494	25.1671
Rv0474	2.96842	3.80515	2.22155	2.39749	1.82809
sigI	6.83536	2.63486	3.82195	1.99888	4.94632
Rv0678	22.7535	15.3471	18.4538	14.3719	17.5409
phoP	26.5293	22.613	20.1034	15.6629	19.1788
Rv3095	-0.116581	0.916065	0.016546	0.604777	-0.804239
embR	-0.36976	2.5535	3.37562	-0.113764	2.35381
Rv3173c	2.587	3.10708	1.90084	0.802571	1.66221
Rv0494	6.84614	8.48611	7.79838	7.39904	9.73398
nmtR	1.49841	0.196962	-0.0253092	0.958837	1.74142
Rv3249c	14.3939	11.0485	11.4912	10.3089	11.738
smtB	NA	1.56627	1.29303	2.16102	2.55996
Rv1219c	5.83734	2.68412	4.67416	2.52665	3.59694
Rv0260c	8.33892	0.620133	12.2159	0.711402	9.68693
dnaA	0.506111	1.92928	0.852527	2.11184	1.55642
Rv1719	6.4573	6.02236	6.74097	3.57106	4.82925
hrcA	7.64706	4.81383	3.0082	1.59869	2.28345
Rv1395	5.02348	5.33385	4.22388	4.75674	4.07111
Rv3736	10.3448	6.95657	6.01437	5.89526	6.39054
Rv3678c	8.53995	16.2241	2.5337	12.1521	3.3574
Rv0042c	0.67839	1.55536	0.936329	0.88448	1.56093
pimA	7.61639	1.54211	3.05331	1.97994	5.38841
sigG	18.0031	8.39803	13.7246	9.24302	11.5855
Rv0081	26.7536	17.7953	19.7467	15.8571	19.1255
Rv0691c	13.1068	7.90107	7.44972	7.44157	8.12579
cmr	3.03929	2.80838	2.49399	0.541248	3.67784
pknK	0.510406	1.75616	0.808322	1.14388	1.6508
ogt	0.738275	0.705432	2.6779	0.894009	-0.0207493
Rv3488	11.7506	9.42237	9.44761	6.70946	9.32698
Rv3557c	9.04646	1.82765	10.1022	1.65785	8.83638
Rv0681	4.54806	1.35564	0.314077	0.495798	0.236958
lrpA	11.9224	12.3033	13.7903	10.6545	13.3015
Rv2989	10.841	7.8816	10.5925	7.52619	6.17417
Rv0232	NA	-0.0599821	1.06738	-0.453847	0.818824
sigL	4.53697	1.05402	7.74338	1.34724	2.32875
lprD	2.19624	-0.285741	3.46188	2.26872	3.64251
sigB	13.6599	14.2727	13.6901	8.96097	16.6722
Rv0238	1.33862	0.750055	1.85698	1.23414	4.37783
Rv0348	26.9028	33.488	22.201	23.7264	30.8454
Rv2034	17.4449	14.2847	13.9979	13.9288	13.3735
Rv0043c	-1.01855	-0.169473	-0.694897	-0.490483	0.0725826
Rv1049	12.0477	9.49136	11.597	7.95312	11.2441
clgR	6.97137	9.53765	2.96695	6.82221	4.37831
Rv1556	1.49996	1.86921	4.43146	1.60426	3.59996
Rv2017	8.05653	6.73305	2.79622	7.08715	2.86909
Rv1990c	13.7178	8.70684	8.672	9.88053	7.74613
mce2R	4.73769	1.26402	1.42013	2.92249	1.9863
tcrX	8.53147	9.16727	6.00184	5.04869	6.60403
argR	4.05506	1.52208	2.08057	4.72193	1.82945
kmtR	0.101973	2.44676	0.367716	0.510028	1.11064
Rv1828	1.1961	0.781493	1.51614	3.12586	1.69206
Rv0135c	12.2517	10.6431	10.8509	8.73992	11.4806
virS	2.27719	3.41473	5.81367	1.29967	0.409822
Rv3405c	2.14306	4.20627	1.73005	2.19585	1.65199
whiA	13.1435	10.3774	10.4098	8.49147	10.8422
Rv1186c	0.512072	4.50847	1.35473	-0.1387	1.65806
Rv0047c	17.2054	12.8767	12.7468	13.1555	15.7077
Rv0485	7.37678	10.9017	4.68892	7.4209	4.81385
tcrA	10.4143	7.30644	6.31835	5.54596	6.61116
Rv0339c	1.97503	1.65746	1.80076	1.07531	3.49256
Rv3833	5.98952	6.93874	0.0799622	7.75818	3.21511
hspR	4.15498	1.66344	3.98502	0.210288	3.35143
higA	11.5298	5.50609	5.7186	4.52533	6.2511
Rv2669	4.23048	8.36481	-0.465615	10.0932	0.725412
Rv0823c	2.58098	-0.154858	0.345255	-0.179551	-0.0526453
Rv1332	0.0371695	0.415385	0.391165	-0.721538	-0.380116
Rv0674	0.692	0.409096	-0.207587	0.485219	-0.240989
Rv1359	10.8019	3.82859	9.55332	2.60296	8.67999
Rv3050c	0.663902	4.88954	2.42209	3.30734	2.07899
Rv2250c	14.2506	10.9999	12.4504	11.6122	11.6073
ssb	2.69914	1.34873	3.80555	1.08988	0.315799
whiB5	9.75444	6.27191	6.54472	4.3581	5.09109
nadR	1.56153	4.80816	4.00004	3.50282	5.80229
lsr2	19.904	12.563	12.7298	9.28635	11.9656
Rv1460	1.21592	0.994897	-0.27015	0.47962	0.414213
Rv2175c	4.32454	0.869312	0.850981	-0.491045	-0.395546
regX3	21.5272	19.3654	21.7714	16.0338	21.9511
whiB6	1.93832	2.66403	0.250004	1.49144	0.657952
Rv2642	6.37536	2.91624	4.19823	2.55249	5.02331
Rv0330c	2.12737	1.59147	4.63509	1.79672	0.10827
Rv0576	3.99972	5.62767	5.56548	3.33633	5.84668
narL	1.36299	0.450203	1.27212	0.416875	3.01192
kdpE	2.0028	-0.37366	1.41902	0.304669	-0.358586
crp	20.9601	15.7468	15.3866	14.0427	16.5893
Rv3160c	2.81549	3.60991	2.24621	1.97504	3.67126
Rv3334	6.71853	0.973782	1.99222	0.433789	2.46148
Rv1776c	7.31191	6.16681	6.64852	4.93376	8.35095
Rv0078	0.302832	-0.555209	0.554727	-0.649952	-0.0966727
Rv0302	11.2041	8.82265	8.74388	9.50199	9.43375
Rv1255c	6.7284	4.57287	4.41196	4.50326	4.66239
Rv0818	12.6784	5.28781	8.75679	4.10713	8.86343
Rv1816	16.5976	10.7765	14.1453	9.43254	13.754
Rv1985c	17.3718	20.9129	11.6055	17.2872	11.8047
trcR	22.4076	16.1496	18.7168	12.7741	17.3137
cmtR	12.0592	7.49657	8.43091	6.00199	9.09774
Rv1674c	3.94669	1.29034	4.11806	1.85563	2.66872
sirR	-0.359951	2.01442	1.83263	1.51586	-0.281148
espR	10.1586	5.95996	7.85343	4.45176	7.37093
Rv3066	3.73741	2.20172	1.12832	2.14058	1.77427
Rv2021c	6.77958	7.97492	3.62592	6.80636	3.72398
blaI	2.47272	4.32872	3.64251	3.87408	6.29541
csoR	19.4321	13.7772	14.8778	12.1018	15.0757
Rv0158	2.66581	3.29021	2.59449	2.41898	1.68188
kstR	16.8328	11.5297	11.7556	9.85826	13.7226
cspA	-0.210699	0.230015	0.235015	1.99191	0.925894
cyp143	2.88982	2.51444	2.44735	1.70516	4.12097
Rv2324	12.5492	8.79951	10.3293	6.93868	10.3966
moxR2	6.45472	6.34411	2.93349	6.54248	4.53644
Rv2506	4.56033	2.01962	1.93222	1.45479	0.757064
Rv2011c	10.8697	7.42383	7.63964	6.93922	7.64216
Rv0465c	7.98898	5.1665	7.55564	3.47608	5.77439
Rv0275c	0.513804	0.715313	0.335503	1.10704	3.36898
sigH	12.4485	5.59191	14.3379	5.01053	6.19873
whiB2	3.09158	1.72834	2.22335	2.77216	1.57893
pyrR	3.61687	1.40274	2.81958	3.77026	1.82173
Rv1167c	4.30328	1.15626	1.42278	2.95777	1.11708
moaR1	1.83569	1.35819	0.387738	1.20737	1.67038
moxR3	3.95755	0.0315641	2.68269	0.139511	-0.662576
Rv0195	0.996672	-0.0173252	0.356983	2.17763	0.686758
Rv2887	8.92858	8.44124	5.54657	4.27622	5.41528
sigD	5.99948	4.97582	2.74766	2.47498	4.26122
Rv1773c	0.590661	3.50132	0.938225	-0.048373	1.8075
whiB3	18.1086	11.7183	12.8775	10.5394	11.6953
