# Supplementary material for: System-wide coordinates of higher order functions in host-pathogen environment upon Mycobacterium tuberculosis infection
Source: Sci Rep. 2018 Mar 22;8:5079. doi: 10.1038/s41598-018-22884-8 (PMC5864717; doi:10.1038/s41598-018-22884-8)
Supplement: Supplementary file 4 — Supplementary data 4 [file 41598_2018_22884_MOESM4_ESM.xls]

## Sheet: Operons
Supplementary Table S4. Over/under representation scores of various Mtb operons in intracellular (macrophage) environment and across different stress conditions
Mtb Operons	Intraceullar (Macrophage environment)	Hypoxia 4hr	5 mM H202 40min	Hypoxia Wayne growth 8 days	0.5 mM DETA NO 24hrs
Rv0970.ctpV	-3.37124	1.32792	-1.58852	-0.875688	1.70358
Rv0650.fabD2.Rv0648	-2.33504	0.69467	-1.51374	-0.299115	0.449138
ctpC.Rv3269	-1.03234	6.56782	2.90461	-0.294271	3.05831
whiA.Rv1422.Rv1421.uvrC	0.770251	0.662765	-0.469087	1.39023	-0.873928
Rv0004.recF.dnaN	0.473958	-0.82141	-0.43253	-2.81917	-1.21155
vapC2.vapB2	1.02847	-2.16871	-0.0998779	-0.363672	0.092139
nadC.nadB.nadA	1.10361	2.40504	2.54866	1.62068	3.03768
Rv3066.mmr	1.16803	1.20898	1.32869	-0.0645304	0.401807
glf.glfT2.Rv3807c.ubiA	-1.60009	-0.447671	-1.37677	-0.667562	-0.806547
Rv2044c.pncA.Rv2042c.Rv2041c.Rv2040c.Rv2039c.Rv2038c.Rv2037c	-1.38478	0.516352	-1.1543	0.67125	0.509297
Rv2923c.smc	-0.235721	-1.01873	-1.28367	-1.78679	-0.918553
Rv3401.Rv3400	-0.183442	0.198314	-1.13561	0.269528	-1.82235
irtB.irtA	0.544211	0.553392	3.69611	-1.38082	3.48346
pncB1.dinG	-1.28685	-0.0227577	-0.80238	1.05447	0.434295
Rv2837c.dinF	1.50897	0.265019	-0.397817	-0.0637986	-0.173365
Rv1273c.Rv1272c	-2.41655	-1.42631	-0.970218	-1.35683	-0.328296
mbtE.mbtF.mbtG	1.04275	-0.247599	5.22616	-1.00232	7.013
Rv3638.Rv3637	NA	-0.00994744	0.211035	-0.214781	0.209171
Rv2694c.Rv2693c	1.39818	0.400828	1.8564	1.90216	0.465719
mkl.Rv0654	0.252188	-0.224245	0.99393	0.761696	-0.482323
Rv2704.sigA	1.6057	1.10085	-0.0199407	1.24182	0.353502
Rv0680c.Rv0679c	0.0844009	0.621487	-0.00244327	-0.173088	0.140372
PE2.PE1	-0.726038	0.346391	-1.32614	0.0711508	-0.463865
cysE.cysK1	0.700402	-0.655767	-0.992943	-1.23461	1.33104
Rv1414.Rv1413	-0.0517448	-0.311997	-0.163066	-0.850431	0.174688
Rv3114.Rv3113	-2.13716	-0.603736	-0.597547	-0.515311	-0.200493
Rv3071.Rv3070.Rv3069	-0.946943	0.392645	-0.976491	-0.742168	-0.633842
espB.espL	1.85707	-0.32731	-0.156798	-1.21543	0.403252
gid.parA.parB	0.454937	-0.451009	0.0832395	0.230442	-0.120548
Rv0249c.Rv0248c.Rv0247c	1.54111	-3.24138	-1.08733	-0.63653	-1.65218
Rv1473.echA12.trxB1.trxA	1.80341	0.0972992	2.09153	1.22062	0.0603693
fadE30.Rv3559c	1.27007	-0.637663	-0.533269	-0.320295	0.885526
trpG.Rv0012	-0.337331	0.305347	-0.75025	-0.271146	0.647415
frdD.frdC.frdB.frdA	-3.41927	0.884202	-0.440136	-0.789754	0.677705
Rv3896c.eccB2.eccC2	-2.61878	-0.193334	-0.678397	-0.221985	-0.273871
Rv0514.Rv0513.hemB.hemD.hemC.hemA	1.4147	2.61748	-1.59282	-2.17039	0.605426
aglA.glbO	0.961431	0.879318	0.313768	0.166376	0.108612
Rv3202c.Rv3201c	0.884745	3.22587	4.71576	-0.0677053	1.73407
rplY.pth	0.117402	1.98553	-1.29957	0.602192	-0.574499
Rv3632.Rv3631	-0.695033	-1.14252	-1.12516	-0.794522	-0.319249
gatC.gatA	-1.49025	-0.35853	-1.81484	0.802429	-1.19842
proX.proV.proW.proZ.Rv3755c	-0.314113	0.25442	-0.549303	0.923643	-0.278886
Rv2806.Rv2805	1.16036	-0.0658339	-1.29572	0.946471	-0.507263
Rv0801.pepC	-0.343717	-0.940037	-0.951626	-0.677215	-0.157104
Rv0025.Rv0024.Rv0023	-1.59753	0.85346	-0.828436	-1.33698	0.336639
idsB.Rv3382c	-0.398035	-1.13614	0.639572	0.862783	0.595524
Rv0691c.Rv0690c	-0.449155	-0.682442	-0.426783	0.445387	-1.09446
hadC.hadB.hadA	0.666173	-0.796618	-2.15764	-0.321757	-3.29418
Rv1941.ribA1.Rv1939.ephB.Rv1937.Rv1936	-0.712575	0.0235666	0.172725	0.690136	-0.67523
hsaA.hsaD.hsaC.hsaB	2.56954	0.263472	1.22575	-0.389757	1.415
aftD.Rv0235c.gabD1	-0.544136	0.530262	-0.403552	-0.187803	-0.0545184
Rv0461.Rv0460	-1.21881	-0.99642	-0.631962	-0.275899	-1.08335
rpsP.Rv2908c.rimM.trmD	1.21791	0.12844	-1.38601	-0.315321	-1.1127
rpsM.rpsK.rpsD	1.32793	0.595699	0.0274606	0.430469	-2.82637
Rv2767c.Rv2766c	-2.12071	-0.100317	-0.0674134	-0.341838	-0.506198
Rv3851.Rv3850	-0.373456	-1.07657	-0.899923	-0.0956847	-0.260723
rpsN1.rplE.rplX.rplN	2.59704	1.20994	-2.60964	-1.07264	-4.87981
ackA.pta.fgd1	-1.07112	-1.12407	-1.0039	-0.368889	-0.253823
aftC.Rv2672	0.364101	-1.39735	-0.333686	0.375165	-0.913853
relB.relE	0.0615642	-0.178943	0.00163447	-0.00518015	-0.192072
PPE23.PPE22.cycA	1.14709	0.771412	-1.08559	0.681667	-0.788753
Rv3273.Rv3272	-1.2316	-0.606055	0.327307	0.00313934	-2.2596
Rv1828.garA	0.336677	0.500641	0.201799	0.927778	-0.257067
yrbE4A.yrbE4B.mce4A.mce4B.mce4C.mce4D.lprN.mce4F.Rv3493c.Rv3492c	-2.5937	-2.04799	-1.01886	-1.43642	-1.81996
vapB27.vapC27	-0.320077	-1.85425	-0.0214701	-1.95782	0.226618
Rv0213c.nadR	-1.82598	0.0665344	-0.485604	-1.36665	0.522379
Rv1893.Rv1892.Rv1891	-0.792557	1.10988	0.90426	-1.32007	-0.103208
Rv2969c.Rv2968c.pca	-0.134359	-0.000602363	-0.974206	-0.00526295	-0.790162
hisI.hisF.impA.hisA.hisH.hisB.hisC1.hisD	1.40844	2.06248	-0.118785	1.12011	0.0879484
Rv3365c.Rv3364c	-0.947147	-0.202811	-0.956938	1.27202	0.323149
PE_PGRS13.PE_PGRS12	-0.695087	1.58579	-0.00563578	0.281847	-0.520627
Rv2733c.Rv2732c	1.08053	-0.0154648	-0.136399	0.51825	-0.271551
Rv3243c.Rv3242c	1.21077	0.665325	1.13156	0.31288	1.21691
Rv2567.Rv2566.Rv2565	-1.25151	-1.81426	-2.02163	0.766823	-0.747119
Rv1742.vapC34.vapB34	-0.595907	-0.586216	0.569062	-0.0325274	0.61063
lat.Rv3289c.usfY	3.77122	2.2349	1.73111	0.559525	1.01889
arsC.Rv2642	2.22592	0.436816	0.290407	-0.244939	0.434055
Rv2269c.cyp128.Rv2267c	-2.46764	0.0298181	-0.549284	0.309629	-0.765905
Rv3678c.Rv3677c	0.839866	-1.23044	-0.90672	0.0602302	-0.931941
Rv2813.Rv2812	-2.30726	0.957917	-1.43326	-0.401323	0.746357
Rv3363c.Rv3362c.Rv3361c	-1.29617	-2.25032	-2.72236	-0.632827	-0.792543
Rv0647c.lipG	0.778713	-0.417608	-0.617049	0.224693	0.00995927
Rv2117.lppK	0.200861	-0.370398	0.234263	1.47245	-0.823498
Rv3196.Rv3195	-1.5236	0.218754	-0.817086	-0.136296	0.358044
moaB2.pepD	-2.99533	-0.275866	-4.16488	0.162995	0.661398
Rv3510c.ilvX	-1.33682	0.0664108	-1.11686	-0.54023	-0.595089
lipD.Rv1922	0.0998625	0.147323	-0.542824	1.61309	-0.251066
Rv1286.cysD	2.28113	2.42808	8.2979	-0.304099	-0.113987
fadD34.Rv0034.acpA.bioF2	-1.1931	-1.8873	-2.32566	-1.95443	0.26322
Rv3183.Rv3182	0.974066	1.80156	1.43918	0.480709	0.115773
serA2.fucA	-2.45786	0.0787624	-0.949729	-0.338092	-0.0791311
uspC.uspB.uspA	-2.22264	-0.0930848	-1.4891	-0.681036	-0.124659
rplU.rpmA	0.990609	1.55357	-0.381513	0.779023	-1.92185
Rv0781.purC	NA	-1.24639	-1.29975	-0.588261	-1.70006
Rv0080.Rv0079	2.23471	3.36183	1.53908	7.92626	3.40964
Rv2370c.Rv2369c	-0.738	-0.52163	1.01533	0.292348	0.953867
Rv0208c.Rv0207c	-0.243207	-1.42183	0.673525	-0.891702	2.04033
lprG.Rv1410c	0.748282	0.00979944	0.749341	-0.52657	0.231254
relK.relJ	0.356605	0.299333	-0.585317	0.562545	-0.109794
trxC.trxB2	1.54335	-0.254997	4.3821	0.248616	-0.118049
vapB46.vapC46	1.82907	0.867661	-0.23732	1.10462	0.666179
echA13.fadE17.fadE18	-0.991169	-0.0775428	0.115086	-0.483839	-0.113802
Rv3583c.ispD.ispF	3.05509	0.719094	1.75846	1.15275	0.0838674
menH.mgtA	-0.17695	0.130188	-0.037742	0.19574	-0.239983
tyrS.mpg	-0.693351	-0.00626094	-1.04972	-0.340253	-0.421212
blaC.Rv2067c	-0.19844	-1.69501	-1.48788	0.25753	-0.705971
nagA.sugI	0.59508	-0.179354	-0.699438	-0.412665	-0.762661
pmmA.Rv3256c.manA	-0.00280173	-0.522745	-0.531098	-0.845028	-0.392399
Rv0075.Rv0074	-0.640014	-1.05668	-0.129031	-0.90497	-0.946758
gshA.etgB.egtC.egtD.egtE	-0.271169	-0.133696	0.70663	-0.652149	-0.563214
Rv1565c.treX.treY.treZ	-1.68326	-1.60884	-1.02877	-0.944407	-0.247903
idsA1.phyA.guaA	0.228746	-0.707613	-0.540983	-0.552309	-0.111731
recC.recB.recD	-3.31489	-0.326469	-2.36547	-0.030878	-0.254773
vapB18.lppB.lppA	-3.16575	-1.33795	-1.03439	1.34995	-0.00135264
Rv2315c.Rv2314c.Rv2313c	-0.494688	0.0385294	-0.666977	0.139391	0.218187
PPE48.PPE47	-0.355677	0.0153282	1.1098	-0.289396	1.49365
Rv0945.Rv0944	-0.563086	-0.00781389	-0.881934	-0.202181	-0.193363
Rv2258c.Rv2257c	0.873951	-1.95056	-0.940079	0.178133	-0.917327
Rv2390c.rpfD	2.22458	-0.361153	0.206974	0.00598523	0.460555
eccD1.espI	0.0555627	-0.919948	0.536649	-1.25435	0.0231929
Rv2184c.Rv2183c	-0.215651	0.580495	-0.319476	0.170187	-0.188181
Rv1504c.Rv1503c	NA	-1.43739	-0.782993	0.10928	0.259127
echA5.Rv0674.echA4.fadE8	1.27471	-0.172216	0.0584412	-0.312852	0.558899
cya.Rv1624c	-0.174748	0.591454	-0.0720509	0.394242	0.541416
cyp126.purB	-0.614302	-0.437568	-0.214316	-0.831746	-0.205324
hspR.dnaJ1.grpE.dnaK	2.62545	-0.0315123	1.50702	-0.577597	-2.34524
cydD.cydC	0.084346	-0.680337	0.96788	2.1957	1.41182
Rv3822.Rv3821	0.806156	-1.3787	-0.281808	-0.921944	-0.691421
Rv1671.Rv1670.Rv1669	0.00160542	0.0669643	0.0730565	0.00145678	0.180859
Rv0303.Rv0302	1.38157	-1.06989	-0.378322	-0.0895971	0.810696
Rv0359.Rv0358	-0.459988	0.0977634	-0.657389	-0.914958	-0.00823659
Rv1465.csd.Rv1463.Rv1462.Rv1461.Rv1460	5.56525	-0.257715	8.66703	1.31026	6.73211
pfkA.gatB	0.728109	0.938504	0.583922	-0.0269984	1.06275
Rv2774c.dapB.Rv2772c	-0.00332549	0.328212	-0.470535	0.597956	-0.951758
Rv3134c.devR.devS	3.41356	6.86501	-0.258126	8.45785	1.17419
proC.Rv0499.Rv0498.Rv0497.Rv0496	-1.21099	-0.630707	-1.83109	-0.948369	-1.33891
esxS.esxR	0.840441	0.223801	1.8336	0.321876	3.40608
Rv0073.Rv0072	-1.58476	-1.02633	-0.599892	-0.182742	-1.27672
Rv1775.Rv1774	-1.20194	-1.68938	-0.242511	-0.0522572	0.503151
Rv2326c.Rv2325c	0.814765	2.03922	0.120572	0.226283	0.2359
gltB.gltD	0.804062	-1.95681	-0.673428	-0.876575	-0.64079
Rv3091.Rv3090	-0.794264	-0.019759	-1.51079	0.286548	-1.57484
vapC15.vapB15	1.12788	-1.63446	0.749099	-1.5843	0.481974
tpi.pgk.gap	0.261284	-1.55835	-0.426235	0.0600833	-2.58107
Rv1262c.Rv1261c	0.581127	-1.64395	-0.638326	0.785938	-0.235394
Rv0540.Rv0539	-1.29268	0.595344	-1.11599	-1.0932	0.167006
Rv3716c.recR	0.708627	0.209242	-1.58319	-2.0613	-0.596728
PE_PGRS56.PE_PGRS55	-0.967456	0.920502	-0.266077	0.00602618	0.119395
Rv3898c.Rv3897c	-1.09806	0.268944	-0.0363759	-0.0419803	-0.767838
blaI.blaR.gnd1.guaB1	1.34738	0.190001	1.44552	1.78957	2.83617
Rv2087.Rv2086.Rv2085	-0.917035	-0.876182	-1.96375	-1.78932	0.138245
gyrA.gyrB	-0.210367	-0.850371	0.484538	-1.79247	-1.09052
Rv1616.Rv1615	1.56227	0.23935	-0.0188322	0.496114	-0.637298
Rv1230c.mrp	-0.868366	-0.578472	-0.252644	0.214019	-0.949818
phoH1.Rv2367c.Rv2366c	1.37766	0.833732	0.618037	-0.14128	0.95933
arcA.Rv1000	NA	1.30215	0.158331	0.155624	0.574382
Rv3440c.Rv3439c	1.6796	NA	-0.28507	0.0166862	-0.353278
Rv0799c.cfp29	-1.67293	-0.753609	-1.2975	-0.830384	-2.1854
Rv2517c.Rv2516c	2.75906	0.917384	2.46995	-0.116228	2.29671
Rv1957.higA	2.0469	0.237753	0.251338	0.662928	1.43317
rmlC.rmlB	0.86493	-1.50279	1.31622	-0.226867	-1.41485
Rv3857c.Rv3856c	-0.959119	0.900068	0.773575	0.321091	0.461008
hsaE.hsaG.hsaF	2.3848	2.28841	0.114637	1.50082	0.956771
vapB4.vapC4	0.689134	-0.320277	0.474463	-1.51073	0.0886562
Rv0857.Rv0856	-1.19903	-0.763085	0.645615	0.516865	-0.113647
subI.cysT.cysW.cysA1	1.80501	-0.812167	1.46037	-1.87883	2.68026
Rv3720.Rv3719	-0.427072	0.363459	-0.995022	0.597427	-1.07925
Rv0349.Rv0348.Rv0347	-0.777863	-0.0244476	-0.0229153	1.45477	-1.07493
Rv0330c.Rv0329c	-1.94279	0.154108	-0.188901	0.0385998	0.157258
PPE4.PE5.eccC3.eccB3.eccA3	0.0843948	1.35369	4.48103	-1.13579	5.59299
vapC26.vapB26	0.168505	-0.702466	-0.135768	-0.199332	-0.0345283
pks12.Rv2047c	-0.140166	0.253951	-1.20088	-1.09178	-0.923434
mesJ.hpt	0.245996	0.666287	-0.508469	0.386951	-1.06677
thiC.thiD.Rv0421c	0.702612	-0.0724483	-0.17279	0.242276	0.707215
Rv3888c.eccD2.mycP2.eccE2	-0.374583	-0.772675	-1.59055	-1.97233	-0.722675
Rv1012.ispE	0.478871	-0.133697	-1.27443	-0.795677	-0.211439
dppA.dppB	-0.79911	-1.02337	-0.67611	-0.305531	0.844229
Rv0088.hycE.hycQ.hycP.hycD.Rv0083.Rv0082.Rv0081	0.342762	4.73766	-2.51073	2.49217	0.51451
Rv2260.mscR	1.40191	-1.13723	-0.331821	-2.25218	-0.939942
Rv0396.Rv0395	-3.38384	0.901763	-1.0475	-0.707893	-0.177163
Rv3395c.Rv3394c	-0.0278352	2.26685	1.08647	-0.541912	0.661056
Rv1990c.Rv1989c	2.1179	1.75889	2.17687	0.984995	2.78449
Rv3603c.panC.panD.Rv3600c.Rv3599c.lysS	1.63488	-0.297214	-1.2256	1.43148	-0.684378
Rv1260.udgB	-0.402615	-0.458211	-0.938782	-0.324993	-0.797173
Rv0804.purL	-0.0740888	0.232206	-0.744694	-1.50925	0.0446426
Rv0052.Rv0051.ponA1	0.113619	-0.847891	-0.887988	-0.902983	0.0935136
Rv0785.Rv0784	-0.687473	-0.463497	-1.32417	-0.660895	0.351093
Rv0260c.Rv0259c.Rv0258c.Rv0257c	-1.2541	0.235459	-0.0156741	-1.41902	-0.932864
deoC.Rv0477.Rv0476	1.55026	0.935069	0.47578	1.15284	1.7337
Rv3311.sapM	-1.07685	-2.91803	-1.92335	0.783162	-1.30428
vapC31.vapB31	0.173058	-1.1932	-0.32727	-0.33047	0.112267
Rv0200.Rv0199	0.762575	-1.06644	-0.812757	0.349025	-1.23948
thrS.Rv2613c.pgsA1.Rv2611c.pimA.Rv2609c	-0.205124	-0.894787	-0.722662	1.4797	-1.33436
Rv1219c.Rv1218c.Rv1217c.Rv1216c.Rv1215c	-1.41637	0.289083	-0.395745	-0.02486	-0.894958
Rv2664.Rv2663	-0.281929	0.92843	1.83497	-1.10418	0.672164
Rv3338.Rv3337	NA	1.93742	0.333834	-0.0434608	1.72992
thrB.thrC.thrA.lysA.argS	0.778531	0.302904	-1.23323	-0.288997	-0.466666
eccE3.mycP3.eccD3	-1.61391	1.33729	1.12847	-0.732218	5.23478
Rv2180c.Rv2179c	-0.543774	0.0363817	-0.919307	0.279422	-0.653084
folD.Rv3355c	0.534819	-0.102711	-0.273806	1.33306	3.07395
dinP.Rv3055	-0.346177	0.491294	-0.201684	-0.0689991	0.34102
mpt53.Rv2877c	0.961789	0.518892	0.107844	0.915037	0.791832
mmpL11.Rv0201c	-0.24556	-0.00790791	0.011372	0.494831	0.460735
Rv0767c.cyp123.Rv0765c.cyp51.Rv0763c.Rv0762c	0.118939	-0.261394	-1.61527	-0.17985	0.20626
Rv0730.xylB	-1.08563	-0.717623	-0.791175	0.631754	-0.349111
Rv1254.deaD	-0.826716	-0.0669222	-0.514477	0.230232	-0.387508
pepB.Rv2212	-0.811753	0.138551	-0.303243	0.455056	-0.459051
Rv0694.Rv0693.Rv0692	0.458352	-3.84531	-1.28719	-1.20813	-2.2766
fdxB.Rv3553	1.72596	-0.660421	-0.74619	0.0493854	-0.678488
Rv1581c.Rv1580c.Rv1579c	-1.63498	0.0747425	-1.001	-0.0813344	-0.202535
Rv0906.echA6	1.43383	0.286155	1.59277	1.34847	0.419449
ftsH.folE.folP1.folB.folK.Rv3605c.Rv3604c	0.796835	2.28105	0.54321	-1.30373	0.602454
ceoC.ceoB	-0.0986842	-0.567189	-0.738321	1.14948	-1.24071
Rv1154c.omt	-0.150774	0.515455	0.0114739	-0.126777	-0.0969628
Rv2649.Rv2648	NA	NA	-0.432155	-0.81211	0.0131079
dnaJ2.Rv2372c	2.19516	2.22655	2.35546	0.803729	1.28669
Rv3284.sseA.Rv3282.accE5.accD5	0.50594	-2.64775	-0.772611	-1.9419	-1.13456
Rv2114.Rv2113	0.00771165	-1.1073	-0.479203	-0.218998	-0.210973
Rv0502.galE2	0.984305	-0.725975	0.537789	1.25873	-0.513181
Rv2106.Rv2105	NA	NA	-0.546399	-0.0934472	-0.239972
dcd.Rv0320	-0.316631	-0.963173	-0.825479	-0.727126	-2.14927
vapC38.vapB38	0.0539762	-0.529462	0.222235	-1.09827	0.224759
Rv2136c.Rv2135c	0.527303	-0.567418	-0.988376	-0.0808269	-0.872
Rv0744c.Rv0743c	1.1084	-1.34776	0.112446	0.281334	0.178458
Rv2953.Rv2952	0.539892	-2.79613	-2.08971	2.21923	-2.83851
thiG.thiS.thiO	-0.634871	1.11154	1.18783	0.143429	1.20856
rpsQ.rpmC.rplP.rpsC.rplV.rpsS.rplB	1.195	-6.03733	-4.92291	-0.369012	-7.15957
valS.folC.Rv2446c	0.196825	-0.333967	-0.677468	-0.467002	-0.928916
pntB.pntAb.pntAa	-1.22773	-2.29502	-2.34092	-1.46488	-1.80867
recN.ppnK.tlyA.Rv1693.Rv1692.Rv1691.lprJ	-1.25007	-1.51764	-1.95775	-2.74947	-0.489888
Rv1506c.Rv1505c	-0.978581	-3.46347	-1.87865	0.324108	-1.288
Rv2625c.Rv2624c	3.41505	8.47901	-0.185484	0.259132	0.786051
sugC.sugB.sugA.lpqY.Rv1234	-1.10176	1.55652	-1.0387	-0.125127	-1.85491
Rv1628c.Rv1627c	1.75989	1.27818	1.22292	0.580607	1.04911
fadB.Rv0859	2.0068	1.34161	0.805655	1.33292	-1.87859
Rv1055.Rv1054	NA	-0.455071	-1.22562	1.22527	-0.878807
cdh.Rv2288.yjcE	0.548584	-1.9809	-0.60433	0.566901	-3.34288
Rv2166c.Rv2165c.Rv2164c.pbpB	-0.836587	0.474681	1.72108	-0.166897	-0.519195
Rv0817c.thiX	-0.299902	-0.419459	0.409018	0.063033	1.10555
argH.argG.argR.argF.argD.argB.argJ.argC	0.3276	0.0590447	-0.436887	2.66962	1.07019
ctaD.serB2.Rv3041c.Rv3040c.echA17.Rv3038c	0.00133004	-1.62811	-1.0686	-2.73331	-0.195303
Rv3680.Rv3679	0.329429	-0.884434	-0.302614	-0.540387	0.128899
cobS.cobT	-0.478579	0.0539448	-0.476659	0.644393	-0.0782964
PPE26.PE18	0.776016	0.480668	0.536419	-4.38359	-0.0944236
ctaC.Rv2199c	0.942763	-0.956632	-0.343825	1.14358	-0.816998
Rv2762c.Rv2761c.vapB42.vapC42.vapB21.vapC21	-0.767058	-2.12826	-1.93524	-2.0718	-0.11372
Rv3659c.Rv3658c.Rv3657c.Rv3656c.Rv3655c.Rv3654c	-0.774862	1.70916	-1.26652	0.0957588	0.394049
hisE.hisG	0.21798	0.0138896	2.31523	0.788581	2.74348
Rv3552.Rv3551.echA20	2.59054	-0.392207	-0.777431	0.355869	0.391669
Rv1279.Rv1278.Rv1277	-0.907801	1.7905	2.28277	-1.99299	1.92419
Rv2795c.pptT.truB	0.640525	1.49724	-0.753421	0.398846	0.423266
php.Rv0229c	0.163664	-0.576015	0.135324	-1.12605	-0.554706
dsbF.Rv1676	0.169932	-0.214876	-0.978594	-0.350482	-1.90872
Rv2492.Rv2491	-1.94359	0.280718	-0.879143	-1.76774	0.687739
Rv2484c.plsC.plsB2.Rv2481c	-2.04247	0.724864	-0.383679	0.652223	-0.403067
esxJ.esxI	-0.753214	NA	0.712032	-0.410528	0.180885
esxA.esxB	0.62231	-0.632834	0.360599	-1.33836	-0.209901
lipC.Rv0219.Rv0218	-2.0215	-0.876139	-0.85901	-0.341692	-0.117732
nrp.Rv0100.fadD10.fcoT.Rv0097.PPE1	-1.98874	-1.40822	-2.02891	-1.3894	-0.626369
Rv3642c.fic	1.10146	-0.175415	0.933743	1.15519	1.43348
tatA.tatC	1.35705	-0.811833	0.45995	0.276889	1.59547
mycP4.eccD4	-3.37839	0.6241	-0.80217	-1.59541	0.359626
mprB.Rv0981	-2.50519	-1.20912	-1.88719	-0.445866	0.475349
nrdB.Rv0232	-1.07771	3.02862	1.07719	-0.155169	-1.08522
Rv0504c.cmaA2	-1.19452	-0.289073	-0.576852	0.0294611	-0.778273
Rv2723.Rv2722	-1.06187	-0.320711	0.810154	-0.244435	-0.287872
Rv1865c.Rv1864c.Rv1863c	0.0542469	-0.0603209	-0.523151	-0.521173	1.74756
mtrB.lpqB	0.154584	1.12068	-0.238387	-0.519031	0.919452
Rv0561c.Rv0560c.Rv0559c	1.15427	-0.0211433	-0.111878	0.603539	-0.333662
mmpS5.mmpL5	-0.412418	4.09472	0.772658	-1.01935	-0.675557
hspX.Rv2030c.pfkB.Rv2028c	5.42321	14.9108	-0.450738	12.1318	2.90396
mazE3.mazF3	1.19305	-0.749825	0.414913	0.502284	-0.273613
pflA.Rv3137	1.19687	-0.32227	-0.680998	0.0333047	0.706916
Rv1432.Rv1431	-1.56816	0.408759	0.254629	-1.11124	-0.734447
sppA.rplO.rpmD.rpsE.rplR.rplF.rpsH	2.07131	-3.54639	-3.80741	-0.240481	-5.00851
Rv1545.Rv1544.Rv1543	1.3595	-1.96865	-0.571073	-0.923969	-2.04222
Rv0796.Rv0795	NA	NA	-0.342212	0.0168753	-0.128114
pyrF.carA.Rv1382.pyrC.pyrB.pyrR	-2.52051	0.127176	1.95183	-3.20087	-1.38609
fadD13.tgs4.Rv3087.adhD.Rv3085.lipR.Rv3083	-2.45403	2.95173	5.26833	0.72331	-0.698621
cyp125.fadE28.fadE29.Rv3542c.Rv3541c.ltp2	3.52853	1.183	-0.105685	0.432134	-0.106022
Rv2077c.Rv2076c	-1.20743	1.17935	0.342365	0.376497	-0.252401
Rv1875.Rv1874	1.88503	-0.305463	5.0183	2.04676	1.72227
Rv2636.Rv2635	-0.103735	-0.14487	-0.387985	0.408014	-0.41136
Rv0192.Rv0191	0.0653183	-0.465054	0.15732	-0.461794	0.753033
pepQ.efp.nusB.Rv2532c	1.38123	0.663219	-0.180886	11.1243	0.025447
purA.Rv0356c	-0.293591	-0.224725	-0.667557	0.649059	-0.345376
aceAb.aceAa	1.36999	0.832371	0.795737	-0.990654	-0.00691331
pstA2.pstC1	-1.31361	-1.87859	-0.81062	-1.77934	-1.54651
Rv2731.Rv2730	-0.858501	0.365038	0.50172	0.00649421	0.91401
nrdE.Rv3050c	1.2354	-0.84652	0.189213	0.798633	0.354281
gdh.Rv2475c.Rv2474c	-0.549571	-2.26463	-0.793806	-0.983434	-0.794738
Rv0045c.Rv0044c	0.61377	0.105013	-0.0520472	-0.541394	0.334436
rplM.rpsI	0.893255	1.58117	-0.865472	-0.0251606	-1.31504
alkB.rubA.rubB.Rv3249c	4.26877	-2.08706	1.72159	0.972721	1.3974
Rv3166c.Rv3165c.moxR3.Rv3163c.Rv3162c	-1.57915	0.312259	-0.599296	-0.286328	0.665243
alr.Rv3422c.Rv3421c.rimI.gcp	0.45824	2.70698	0.447431	0.373057	-0.349183
esxW.esxV	0.0794083	NA	0.557945	-0.0839719	0.412599
Rv3326.Rv3325	NA	NA	-0.571984	-0.0825443	-0.276737
Rv2669.Rv2668	-1.09071	-0.15467	0.346444	-0.140994	0.233548
lpqP.end	0.285754	1.02245	-0.0178826	-0.272173	0.468696
embC.aftA.dprE2.dprE1.Rv3789	-1.45215	-1.84601	-2.40998	-0.676805	-0.374061
fadE2.ptbB	-0.16476	-0.153482	-0.701292	-0.50707	0.312102
Rv2084.Rv2083.Rv2082	-1.14942	-1.49469	-1.41255	-3.09869	-1.3153
adhB.Rv0760c	-0.814521	-1.54817	-2.01796	0.239945	-4.28672
sigG.Rv0181c.Rv0180c	-1.20385	1.31135	0.562886	-0.434306	1.65537
rplL.rplJ	0.922374	0.978805	-2.01032	0.741134	-1.39358
Rv2659c.Rv2658c.Rv2657c.Rv2656c.Rv2655c.Rv2654c	-0.730433	4.27699	1.01101	-0.516599	0.457853
Rv2355.Rv2354	NA	NA	-0.257633	0.101688	0.295801
ftsZ.yfiH.Rv2148c.Rv2147c	-0.534634	-0.423503	-1.95418	2.18918	-0.922201
otsA.Rv3489	1.31756	-0.755177	-0.00485865	-0.39729	0.748124
Rv2803c.Rv2802c	NA	NA	0.163192	-0.09452	0.361991
Rv0448c.ufaA1.Rv0446c	0.258996	-0.627177	-1.36596	0.0486657	-0.251863
alaS.Rv2554c.Rv2553c.aroE.Rv2551c	1.82522	0.997247	-1.04606	0.00968613	0.647804
tatB.htrA.rseA	1.30034	0.693162	0.916681	0.359217	1.45392
Rv0792c.Rv0791c.Rv0790c.Rv0789c	4.16343	0.400671	0.324098	0.132823	0.870106
pks9.pks17.pks8.pks7.pks10	-1.07132	-0.480396	-0.599363	-0.564196	1.23755
Rv3742c.Rv3741c.Rv3740c	1.7271	-0.353355	1.0396	-0.0902967	0.3815
Rv3845.Rv3844	-1.51969	0.246104	0.384646	0.487716	-0.0417042
entC.gpm2	-0.396977	-0.237653	-0.765916	-0.136269	-0.563606
Rv1540.lspA	1.12163	1.7158	0.0149608	0.500821	-0.0967224
oplA.Rv0265c	-0.839334	0.766917	-1.15167	0.0380853	-0.106209
Rv1520.Rv1519	-0.0145739	NA	1.3167	0.643528	1.3376
Rv3015c.ligA	0.693971	-0.167094	-0.582331	0.875894	-0.0364877
rpsB.tsf.amiC	1.51184	0.452732	-0.303958	-2.80593	-1.34212
Rv0876c.Rv0875c	-1.44838	2.62416	-0.649633	-0.231141	1.22809
ctpE.Rv0907	0.417385	-0.868905	-1.27427	-0.950983	-1.39663
Rv2128.ansP1	0.45977	-0.0419817	-1.0604	-0.389518	-1.85528
glgE.glgB	0.976163	NA	1.14937	1.30223	-0.726184
rpsG.rpsL	0.707297	1.83589	-0.931267	-0.671121	-1.31758
pafA.pafB.pafC	0.224956	-0.00798845	-0.193006	-0.0882221	0.625722
Rv0465c.Rv0464c	2.09995	-0.908926	0.997691	-0.274347	2.37821
Rv1856c.Rv1855c	2.03596	0.376926	0.0200882	0.78745	0.422995
guaB2.guaB3	0.346339	2.64146	0.765851	-0.0979162	0.605538
dxr.rip.gcpE	0.962696	0.604366	-0.0925136	0.708568	1.2035
Rv2489c.Rv2488c	-2.45133	0.244017	-0.803921	-0.0687787	0.00413283
Rv0870c.moaA2.moaD2	-0.0331968	-0.174805	1.01789	-1.3388	0.637326
fadD29.Rv2949c.fadD22.pks15.pks1	2.96795	-2.3064	-2.15851	-0.406463	-0.367223
lprH.Rv1417.ribH.ribA2	0.00493181	0.305047	0.282026	-0.117403	0.0667818
Rv0508.mmpL2.mmpS2	-1.95558	-0.227189	-0.895091	-2.41529	-0.280205
Rv2569c.Rv2568c	-1.04679	-0.0518485	-1.04423	0.507855	-1.05046
phoY1.Rv3300c.atsB.lpqC	-1.30482	-1.42333	-2.01446	-0.268344	-1.55479
glnA4.Rv2859c.aldC.Rv2857c	0.0561383	-1.37776	-1.66365	-0.213727	-1.14523
pstP.rodA.pbpA.pknA.pknB	-0.750448	-0.82749	-0.897298	-1.65444	-1.62694
lipX.PPE17	3.05738	0.019181	1.2823	4.00121	0.723221
hddA.gmhB.gmhA	-0.357918	-1.98501	-2.50573	-2.98569	-0.203047
nadD.Rv2420c.gpgP.Rv2418c	0.654161	-0.158071	-1.15387	-0.0706654	-1.11638
vapC43.vapB43	-0.633414	1.24096	0.13041	0.323561	-0.0607005
Rv1120c.Rv1119c.Rv1118c	-2.40664	-0.166403	-0.699599	-1.36297	-0.448018
PPE10.Rv0441c	-1.48818	1.36031	0.790457	0.53969	0.46427
Rv2005c.Rv2004c	2.52238	3.97995	-0.0270258	7.47072	-0.0553068
ffh.Rv2915c	-0.0369995	-0.269186	-0.676414	0.303399	0.642459
Rv3404c.Rv3403c	0.989805	-0.703639	1.35314	-0.33002	2.50858
pmmB.deoD	-0.117499	0.279659	-1.37935	0.392039	-0.211188
Rv2975c.Rv2974c.recG.Rv2972c	0.406796	1.21558	-0.0574759	-0.0628622	-0.288304
clpP1.clpP2	1.82211	-0.850782	1.36639	0.642519	-0.357928
Rv1481.Rv1480.moxR1	1.12173	0.744983	0.312169	-1.04721	-0.45155
vapC32.vapB32	0.0915708	-1.99888	-0.48064	-0.0592285	-0.370476
far.Rv0854	-0.482759	-0.605469	-0.0102356	0.895157	-0.945052
Rv3840.Rv3839	0.51382	1.65699	7.08064	0.957795	6.66906
Rv2844.Rv2843	-0.263885	0.197617	-0.665853	0.488597	-0.78525
Rv3049c.nrdF2	0.654332	1.87987	1.00747	-0.287724	1.72006
vapB13.vapC13	-0.69769	-0.531463	0.297975	0.00631734	0.406316
rpmH.rnpA.Rv3922c.Rv3921c	1.36079	-0.835812	-2.50303	0.20643	-2.1825
ilvB1.ilvN.ilvC	3.61777	-0.792377	-0.860852	-0.780747	-1.29548
Rv2851c.Rv2850c.cobO.cobB.cysG.efpA	-0.235143	0.638975	1.12369	-0.204694	1.55977
Rv1719.Rv1718	-0.784915	-0.189589	-0.914514	-1.20281	-0.0983077
rplW.rplD.rplC.rpsJ	1.52521	1.1813	-3.38201	-0.555098	-5.43835
iniC.iniA.iniB	-1.03772	1.13687	0.522087	-1.32335	2.57518
Rv1132.prpC.prpD	3.14557	-1.1304	6.20557	-0.9637	-0.413313
tagA.Rv1209.gpgS.folP2	0.401108	0.0178146	0.364277	0.837506	0.695077
Rv0061.Rv0060.Rv0059	-0.352674	-0.246645	0.842684	-0.664711	-1.26036
purM.purF	-0.0579759	0.938969	-0.0435487	0.235084	0.361474
trpS.Rv3335c	-1.07904	-0.673644	-1.29153	-1.16555	-0.76305
vapB12.vapC12	0.639747	-0.187762	0.45332	-0.610412	-0.146673
Rv3161c.Rv3160c	-0.645627	0.255797	0.78465	0.551436	2.43103
echA1.Rv0221	-0.596008	-2.26645	-0.627831	-0.913113	-1.05729
Rv1727.Rv1726	-2.63347	0.363227	0.119863	0.0255389	0.698355
secA2.ilvG	1.09762	0.176843	0.203228	-0.568932	0.424883
Rv2661c.Rv2660c	-1.09682	1.62879	1.59602	-0.494212	0.435394
Rv2898c.Rv2897c.Rv2896c.viuB	-0.699579	0.809345	-1.28237	0.0310494	-0.139537
mbtB.mbtC.mbtD	1.31291	1.41037	8.6798	0.801453	8.3414
mmpS3.Rv2197c	0.251995	-0.121655	-0.590409	-0.258391	-0.349907
Rv0296c.Rv0295c	0.19716	0.0547551	-1.48413	-0.026935	-0.87166
Rv0976c.fadE13.accD2.accA2.fadE12.echA7	-1.92376	2.24471	-2.82946	-0.549547	-1.88655
mtr.Rv2854.PE_PGRS48	-1.66341	0.123119	-0.858767	-0.28619	-0.25499
Rv2323c.Rv2322c.Rv2321c.rocE.Rv2319c	0.232183	0.413513	-1.17926	0.376925	0.480653
thyA.dfrA	-0.754557	0.242014	-0.831767	0.657342	-1.11314
Rv0149.Rv0148	0.129031	-0.630577	0.876991	-0.542434	-0.180481
Rv2751.Rv2750.Rv2749	0.0868174	0.399175	0.483347	0.237243	-0.914772
aspB.fadE33.fadE32.fadE31.fadD3	0.763298	-0.47516	0.0416906	-0.0532771	0.476241
nirD.nirB	-0.584222	-1.73482	-0.0459307	-0.0576078	0.133616
Rv3836.Rv3835	0.781529	0.845621	-0.365226	1.44753	-0.043891
Rv2926c.rnc	0.493182	1.11114	-0.0306118	-0.117284	0.838483
hsdM.Rv2755c	NA	-2.41424	-1.3654	-0.564191	0.0398678
Rv1434.Rv1433	-2.69881	0.138749	-0.532267	0.119658	-1.40076
fdhF.fdhD	1.74654	0.0657055	-0.572249	0.0486861	-0.328664
Rv1084.Rv1083.mca	1.09704	1.7002	0.300554	-3.32355	0.547446
Rv1478.ripA	-1.46996	-0.521243	1.10707	-0.446685	-2.21589
relG.relF	0.539515	-0.538667	0.329232	-1.22736	0.549434
Rv0178.to.Rv0175.mce1F.lprK.mce1ABCD.yrbE1AB	-3.08603	-5.96196	-3.29062	-5.31907	-7.01187
cobC.Rv2230c.Rv2229c.Rv2228c	-2.04225	-0.133643	-1.83716	-0.147359	-1.87994
mshD.Rv0818	0.669697	0.524552	0.714096	0.303389	1.01126
Rv2001.Rv2000	-1.33156	-0.975598	-1.03143	0.0541639	-1.99092
lldD2.Rv1871c	0.419911	-1.69975	0.844673	0.117523	1.80581
pks6.fadD30	-2.30578	-3.58763	-3.16875	-3.02464	-1.52014
dgt.dnaG	0.304704	-0.539897	-0.936034	-0.0174225	-0.0844007
Rv2929.tesA	0.280203	-0.554367	-1.82129	0.151357	-1.97149
rpiB.Rv2464c	0.514375	-0.799309	2.32306	0.634365	0.00110894
leuC.leuD	0.63891	1.44991	8.2487	1.47918	1.82701
ureD.ureG.ureF.ureC.ureB.ureA	-1.18311	-0.309712	-0.498594	-1.26816	-0.583496
purD.Rv0771.Rv0770	-0.92642	-0.901001	-1.46206	-0.788072	-0.267987
Rv2581c.hisS	1.06699	1.41355	0.0725196	-0.0178654	0.0551063
Rv3387.Rv3386	-1.54961	0.366941	-0.174178	0.850649	0.00475317
infB.rbfA	2.32484	0.76999	0.960607	0.956569	0.238227
Rv3189.Rv3188	2.49817	1.31601	2.26878	1.32007	0.380419
fdxD.Rv3502c	2.69408	2.52804	0.574124	0.901647	0.0265352
tesB1.pykA	0.311652	-0.931617	-0.837723	0.387146	-1.50779
Rv1634.uvrB	0.128216	0.92599	0.765209	-0.555609	1.21387
Rv2134c.Rv2133c	1.55843	0.831683	0.531924	-0.244998	1.29018
vapB20.vapC20	-0.665282	-1.36509	-0.526355	1.80026	-1.05812
Rv1975.to.Rv1972.mce3F.lprM.mceABCD.yrbE3AB	-5.79945	0.543575	0.284034	-0.569563	1.03757
Rv2435c.Rv2434c.Rv2433c.Rv2432c	-0.274892	-0.786388	0.197697	0.257299	-1.51646
fbpB.Rv1885c.rpfC.Rv1883c.Rv1882c.lppE	-1.20424	-0.203357	0.103435	1.07647	-2.8749
Rv0898c.Rv0897c	0.0572805	0.89022	0.427928	-0.0358961	0.651847
Rv1125.ephC	-1.89421	0.105143	-0.946338	-0.251007	-0.452903
ruvC.ruvA.ruvB	-0.820274	1.60949	-0.122889	1.31473	2.01177
Rv1158c.Rv1157c	-2.04701	-0.519821	-0.649489	-3.65795	-2.4047
nth.Rv3673c	0.826762	0.0670297	-0.261566	0.793485	-0.52732
Rv0615.Rv0614	-0.110738	0.463595	-0.495865	-1.72431	0.641611
embB.embA	-0.600849	-2.33258	-2.55885	0.197437	-2.72549
sdhB.sdhA.sdhD.sdhC	-0.690729	-0.849456	-0.00619427	-1.35184	-1.4765
vapC24.vapB24	1.9567	0.387423	0.0820371	-0.791842	-0.0898754
fbiB.fbiA	-1.51251	-1.03636	-1.99167	-0.827469	-0.274169
def.Rv0428c.xthA	-1.18764	-0.844359	-1.39213	-0.160262	-0.86698
Rv1531.adh	-1.18574	-0.931918	0.343419	-2.31859	0.407589
TB27.3.Rv0576	0.296009	-0.0981623	0.397944	-0.365856	0.542795
eccCa1.eccB1.eccA1.espH.espG1.espF	2.14927	0.333365	-0.148051	0.292516	0.230697
Rv1496.mazF4.mazE4.mutB.mutA	0.685778	2.32089	-0.882471	-1.36636	0.331465
Rv2681.Rv2680	-1.24932	-0.885827	-1.18841	2.00838	-0.152482
Rv3538.kstD	2.38336	3.73366	1.41176	1.1741	0.739924
Rv1062.Rv1061.Rv1060	-1.11604	-0.543536	-1.59016	-2.95736	-0.0283611
lprD.Rv1342c	2.20187	0.424059	3.26413	2.39972	3.33438
Rv1951c.Rv1950c.Rv1949c.Rv1948c	-0.665428	0.0994259	0.128957	1.00188	0.118533
Rv0227c.Rv0226c	-1.16002	-0.887661	-1.16945	0.383791	-2.0981
Rv3073c.Rv3072c	0.438356	-0.556262	-0.559899	0.322529	0.630066
Rv1771.Rv1770.Rv1769	-0.395799	-1.02367	-0.87537	-0.0885943	-1.50238
Rv1139c.Rv1138c.Rv1137c	-1.29048	-0.244884	-0.450488	0.490869	-0.235447
Rv1144.mcr	-0.879564	-0.64109	-0.138915	0.0664164	-1.36698
Rv3027c.Rv3026c	0.981464	0.203677	-1.02519	1.81019	-0.349549
Rv3527.kshA	1.75582	1.13964	1.96577	0.0665818	2.11748
Rv3342.metA.metC	-1.62584	4.01201	-1.00859	0.804433	0.468154
Rv3753c.Rv3752c	0.0519699	-0.265687	-0.147534	0.578943	0.429116
Rv0210.Rv0209	-1.1456	0.550612	-1.00994	-0.706932	0.715147
tsnR.rplT	0.864042	0.525641	-0.414531	0.218867	-0.570478
Rv3672c.Rv3671c	-0.899278	-0.849684	-1.38327	-0.513818	-1.51158
Rv3123.Rv3122	1.2897	-0.0867592	1.54399	-0.298851	1.24329
Rv3471c.ilvB2	-2.09078	0.174736	-0.706214	-0.14215	-0.0338579
PPE20.PE15	2.363	-1.62202	-0.68591	0.520245	-1.63328
Rv1045.Rv1044	-0.496151	0.383338	0.419362	0.995524	0.210909
obg.proB	1.76788	0.199074	-1.45757	-0.0542334	-0.578024
moeB1.Rv3205c	1.88029	0.403481	3.00606	-0.204136	0.590963
hemZ.inhA.fabG1	2.14023	-0.0366182	-1.47192	-0.733351	-1.42592
Rv1723.Rv1722	-1.57333	1.18356	-1.23361	-0.87671	0.499384
Rv2621c.Rv2620c.Rv2619c	3.27989	1.13465	1.7379	-1.29819	7.42144
Rv1501.Rv1500	-1.05003	-0.865636	-0.35198	1.52218	-0.572528
Rv0988.Rv0987.Rv0986	-2.82983	-1.77888	-3.53866	0.751032	-0.713339
Rv3237c.Rv3236c	0.653928	-0.107517	0.6871	0.275392	0.426762
PROTEIN.PE_PGRS60	NA	NA	NA	NA	NA
Rv1373.Rv1372.Rv1371	-1.99624	0.875977	-1.26839	-0.116501	-1.40021
apt.relA	2.07794	0.933791	-0.636702	-1.17215	0.267903
Rv1516c.Rv1515c.Rv1514c	-1.65184	-1.43025	-2.36227	1.69302	-2.25087
Rv3435c.Rv3434c.Rv3433c.gadB	-1.3345	-0.670793	-0.213349	2.39986	-0.519476
Rv0843.Rv0842	-1.62478	0.127976	-0.984086	-0.379498	1.54051
alkA.ogt	0.610446	1.54408	3.95351	-0.183005	0.402236
Rv0487.mshA	1.43486	0.793475	0.323793	-0.725363	2.85833
Rv2262c.Rv2261c	NA	-0.57563	0.311994	-2.76665	-0.528086
PPE68.PE35	2.12067	0.767015	-0.329155	0.166127	0.0838451
ugpA.ugpE.ugpB.ugpC	0.144114	0.250842	-1.42819	-0.812776	-0.256994
Rv3415c.sigD.Rv3413c	-0.752635	0.443982	0.228418	-1.21171	0.326578
Rv1729c.Rv1728c	-0.159123	0.0398351	-0.469039	-0.509848	-0.711774
Rv3861.Rv3860	0.878414	0.0727563	-0.487761	-0.713625	0.137378
Rv0882.Rv0881.Rv0880	-1.29443	0.481176	-1.69455	-0.0687101	-1.20063
fadE23.fadE24	2.29626	1.22036	3.94725	2.84343	4.88115
kdpD.kdpE	-1.46991	1.06428	-0.0201872	-1.41901	-0.531011
secD.secF.Rv2585c	0.447488	-0.105315	-0.191026	-0.789214	-0.967342
recO.Rv2361c.Rv2360c	-0.679676	0.184779	-0.218342	-0.563664	0.289821
Rv3586.radA	1.00536	0.805741	4.00989	-0.773167	3.77135
Rv2651c.Rv2650c	-0.867873	1.28519	0.924831	0.149518	1.06244
vapB37.vapC37	0.678872	0.149693	0.979473	-0.154179	-0.0891981
Rv0999.Rv0998.Rv0997	0.615112	-0.217774	-1.07584	0.589562	0.754799
galE3.Rv0535	-0.790642	0.244441	-0.403346	0.467843	0.306637
lppJ.Rv2079.Rv2078	0.0668675	-1.33536	-0.145298	-0.895228	-0.989854
clpX.Rv2456c	0.0453782	-1.59895	-0.0828058	-0.546081	0.343508
ribG.rpe.fmu.fmt	1.2376	1.1993	0.339476	-2.4881	1.63921
infA.rpmJ	0.881438	1.36157	0.622184	0.648005	-1.42384
Rv3787c.Rv3786c	-0.297888	-0.0106083	-0.859745	-1.36704	-0.354715
ahpD.ahpC	3.09379	0.825638	3.20556	4.89944	1.16315
Rv1577c.Rv1576c	0.0655751	3.14194	-0.268288	-0.384015	0.587546
arfC.arfB.arfA	-1.2557	0.27463	-0.716117	-0.565575	-0.666137
scoA.scoB.accD1.accA1.fadE19.Rv2499c.citE	1.83115	2.01183	2.124	-1.49721	-0.524823
Rv1584c.Rv1583c.Rv1582c	-2.28164	1.54531	0.234463	0.512594	-0.0376876
snzP.tesB2.snoP	0.443925	0.730896	-0.900191	0.223649	-0.385355
Rv1993c.ctpG	2.93938	1.73835	1.49557	1.8637	1.63094
lepA.lppR	-0.21127	0.553849	-0.763302	0.140675	-0.689246
Rv2630.Rv2629	3.59929	5.56298	0.195414	0.900734	1.23673
Rv2676c.Rv2675c	0.687058	0.14391	0.570599	0.147069	0.904572
nei.lhr	-0.55691	1.5768	1.9119	-0.87266	2.34047
PPE2.cobQ1.cobU	0.051284	-0.575925	-1.01655	2.65928	0.207668
Rv3268.Rv3267	-1.51299	0.146737	-0.329035	-0.787201	-1.045
Rv1146.Rv1145	-1.39088	-0.19863	-0.543393	-0.47295	-0.690597
cyp130.Rv1255c	-0.15646	-1.1268	-0.0865282	0.110626	-0.231624
Rv0966c.Rv0965c	-1.48951	NA	-2.88145	-0.289042	0.0340745
fadD36.Rv1192	1.14365	0.039004	-0.358963	1.05642	0.992434
hab.Rv3077.Rv3076	-2.19987	-0.0513547	-1.7387	-0.0928087	-0.975524
Rv1684.Rv1683	-0.737442	0.539387	-1.24514	-0.222905	-0.730056
Rv1204c.Rv1203c	-0.4436	0.513026	-0.665679	0.161563	-0.123659
Rv0326.Rv0325.Rv0324	-0.170315	0.838962	5.2024	-0.637468	0.538878
plsB1.fadD11	-1.93516	-0.566765	-0.729419	-1.13203	0.281882
vapC14.vapB14	-0.372414	-0.671235	0.00980702	0.706626	0.139653
Rv2017.Rv2016	1.25608	-0.197312	1.23317	1.04874	0.854455
vapB7.vapC7	-0.272386	0.550712	-0.250591	0.423769	-1.00755
Rv0556.menD.bpoC.menC.Rv0552	-0.280409	0.224985	-1.42098	-1.29484	-1.74565
esxD.esxC	-0.144688	-1.8666	-0.108174	-0.388848	0.0380033
Rv1518.Rv1517	-1.6087	-0.14215	-0.180153	0.736064	-0.125316
Rv3737.Rv3736	-0.585413	-0.0451638	-0.90262	0.969257	-0.305501
Rv1458c.Rv1457c	-0.712873	-0.699141	-0.97507	0.99965	-0.881017
Rv1686c.Rv1685c	1.43875	1.59658	3.58737	-0.571482	0.604508
vapB44.vapC44	0.822715	-1.86276	-0.353141	1.5998	-1.20452
Rv0481c.Rv0480c.Rv0479c	-0.30828	-1.59484	0.00373953	0.372889	0.346685
mbtN.mbtM.mbtL	1.59776	0.271909	3.27222	1.06643	7.09173
cydA.cydB	0.307234	0.181747	1.34965	3.42002	2.85921
Rv2993c.gltS	0.657747	-1.39285	-0.974898	-0.665056	-1.90289
fprB.Rv0885	1.105	4.70237	1.05203	4.7215	3.32714
Rv2706c.Rv2705c	0.67733	-0.164879	2.39844	1.43286	1.2342
pyrE.Rv0381c	0.981242	0.735395	-0.083463	-1.7577	0.588003
Rv3438.Rv3437	-1.18981	-0.247292	0.0636653	-0.598052	0.295225
Rv0590.mce2A.Rv0588.yrbE2A.mce2R	-0.191068	-0.460448	-0.680251	0.0943796	0.875128
Rv3181c.Rv3180c	-1.30739	0.810605	0.108295	-0.272688	0.151388
bkdA.bkdB.bkdC	1.93353	2.05729	2.29913	-0.255461	1.8463
lipI.nlhH	-0.254072	-0.960849	-0.737431	-0.20136	-1.07514
accD6.kasB.kasA.acpM.fabD	-1.8783	6.10258	6.18703	-3.56801	9.16412
Rv0139.Rv0138	0.246177	-1.67516	-1.29294	0.304657	-1.03843
vapC30.vapB30	0.694425	0.282159	-0.0136815	-1.2701	-0.0293181
mmsA.fadE9.mmsB	1.18843	0.443481	0.37671	-0.218779	0.449202
ccsA.Rv0528.ccdA.Rv0526.Rv0525.hemL	0.702024	0.985232	-1.13597	-0.478628	-2.0247
mptA.idsA2	1.10162	-0.746164	-0.617829	0.341419	-0.138678
X35kd_ag.Rv2743c	2.64692	-1.3067	3.1014	0.398337	1.74909
Rv1227c.Rv1226c	0.391493	1.31232	-0.0705655	0.249205	-1.26167
Rv2307c.Rv2306c	NA	NA	-0.660576	0.558224	0.283608
Rv0925c.mntH.Rv0923c	-2.29506	-1.26563	-1.90513	-0.93006	-1.25522
Rv0601c.Rv0600c	-2.85443	0.32751	-1.15475	-1.51549	-0.122578
Rv0688.Rv0687	-0.297484	0.935705	0.00815627	-0.865108	-1.41756
echA9.EcHA8.Rv1069c	0.42172	-0.804857	-0.223038	-1.04475	-0.852583
vapB10.vapC10	1.3314	-0.138864	0.0897407	0.495527	0.955739
psd.pssA.Rv0435c	-1.34629	0.319608	-0.221055	-0.196375	-0.75552
glyA2.sdaA	-1.46497	-1.00948	-1.52183	-0.831335	-0.983123
Rv0622.Rv0621	-2.14784	1.97803	-0.291185	-0.33651	1.26795
Rv1807.PE20	NA	0.462339	8.08409	-0.0449483	-0.382798
oppB.oppC.oppD.oppA	-1.34554	-2.66567	-0.660722	-1.50115	-2.60179
ppdK.Rv1126c	0.793448	0.63091	0.331272	-0.600252	-0.253726
cobIJ.cobH.cobG	0.00578198	0.691687	-0.849953	-0.539946	0.289714
cysA2.Rv0814c	0.495803	NA	0.38603	-0.238635	1.54303
glnQ.Rv2563	-0.344353	-1.1274	-2.48054	0.277057	-1.60197
Rv1944c.mazE5.mazF5	-0.217391	-0.840956	0.1836	1.42756	-1.32157
Rv0955.Rv0954	0.312905	-0.840842	-1.01935	0.00425966	-0.644803
Rv2913c.Rv2912c	2.27946	0.342003	-0.675451	0.0411997	0.239509
Rv0463.lpdC	0.185264	0.188643	-0.149897	0.283448	-0.879572
pheT.pheS	0.107208	-1.05339	-1.31064	-0.250612	-2.33899
lepB.rnhB	1.74264	-0.174612	-1.33113	0.0683397	-0.697313
rpoA.rplQ	1.3822	-1.62079	-0.609961	-0.206339	-1.74021
aroF.aroK.aroB.aroD	1.75681	1.31293	0.143571	0.746253	0.124664
Rv2359.smtB	NA	1.80808	1.71257	2.34562	2.56471
lprC.lprB	-0.173015	0.213419	-0.0567374	0.768915	-0.507839
Rv0919.Rv0918	-0.321087	-0.16166	0.772558	-0.783145	-0.334621
Rv1312.atpC.atpD.atpG.atpA.atpH.atpF.atpE.atpB.Rv1303	-0.748914	-2.83312	-1.88473	-1.75557	-4.09988
Rv1668c.Rv1667c.cyp139	-1.46596	-0.453983	-1.55041	-0.0776603	-0.890281
pks5.Rv1526c	-2.48883	-0.358938	-1.24305	-0.131528	-0.455322
Rv2250c.glpD1	-2.78598	NA	0.618677	-3.11958	0.254889
PE7.PPE14	-1.65808	0.207573	-0.497253	-0.789268	0.466
vapC33.vapB33	-0.0724787	-1.04168	-1.70062	-0.245922	-2.79498
hemE.hemY	0.322342	0.806797	-0.27292	0.849834	-0.535963
nuoABCDEFGHIJKLMN	-3.20364	-5.19646	-6.32566	-7.6109	-8.70009
Rv0543c.menE.Rv0541c	1.35482	-0.0415539	-1.26067	-0.994668	-0.256625
Rv3912.sigM.Rv3910.Rv3909.mutT4	-0.324125	-0.84022	-0.493533	-0.992174	-0.00997922
Rv1534.Rv1533	0.892014	-1.78938	-0.934566	-0.868143	0.367565
esxF.esxE.Rv3903c.Rv3902c	0.120167	0.250185	-0.669911	-0.0552705	-0.197531
Rv3212.rhlE	1.4795	0.589547	0.288398	-0.185273	2.1091
fabG4.htdX	-0.0917544	0.230833	1.03883	-0.543243	1.60051
Rv3816c.Rv3815c.Rv3814c.Rv3813c	-0.443738	0.991827	0.0472755	-0.741563	-0.0522564
Rv1879.glnA3	-1.04545	0.159212	0.852117	0.980664	-0.313771
Rv0922.Rv0921	2.12897	1.3406	1.0353	1.19982	0.897374
Rv1356c.moeY.Rv1354c.Rv1353c	-3.18401	-0.543724	0.054484	0.696328	0.29762
idi.Rv1744c	-2.00914	-0.170074	-0.59937	-0.0698602	-0.288468
mazE2.mazF2	-0.0644855	-1.67366	-0.735202	0.489518	1.1573
Rv3294.pcd.Rv3292	-0.507771	0.178142	-0.557562	1.28974	-0.369801
metB.Rv1078	-0.502615	-1.36061	-1.6182	-2.50724	-2.35765
Rv3618.ephA	-1.6408	0.0252898	0.768393	0.20215	0.114168
Rv3187.Rv3186	NA	-0.210191	-0.608462	-0.0378502	-0.246481
lipE.echA21	-0.181861	-1.01487	-1.06822	0.471272	-0.836463
Rv0850.Rv0849.cysK2	-1.35481	3.47182	3.04297	2.63842	4.5324
Rv2273.Rv2272	-1.44414	-0.601131	-1.50346	0.100867	-1.36144
Rv0891c.Rv0890c	-0.843829	-1.465	-1.66724	0.117976	-0.833878
Rv2279.Rv2278	NA	NA	-0.490758	1.44609	0.246215
ephE.Rv3669	1.03616	-0.0737504	-0.564653	-1.0642	-0.743351
prrA.prrB	0.131262	0.0296829	0.00794398	-0.150813	1.41182
moaE2.mog.moaC2.Rv0863	1.2982	1.61449	0.0208562	0.263464	-0.444783
amiB1.amiA1	-0.3108	-0.166161	-0.206124	0.310649	-0.630315
fixA.fixB	-0.504094	1.05055	-0.755097	-0.931677	-1.25783
galK.Rv0619.galT	-1.34299	0.524568	-0.641791	0.865354	-0.574762
engA.cmk.Rv1711.scpB.scpA.Rv1708.Rv1707	-1.62837	-1.1641	-2.43634	-1.67371	-1.35468
Rv3900c.Rv3899c	-2.4503	-0.446816	-1.38167	-0.495294	-0.894362
rmlD.wbbL1.manB	0.0465348	0.499387	-0.794651	-1.88266	-0.523568
Rv1351.fabG2	-0.627327	0.0677163	0.631999	-0.579081	0.383382
Rv2219.lipA.lipB	0.918621	0.604731	-0.376671	1.05334	0.234292
Rv0459.Rv0458	-1.27638	-0.187316	0.201771	0.0816237	-0.488089
Rv2297.Rv2296	0.0199181	-0.879241	-0.502044	1.19524	-0.415992
Rv1176c.fadH	1.17502	-0.421643	-0.560324	1.91481	0.379693
vapC17.vapB17	0.871926	-0.00974867	0.663377	4.80213	-1.15374
cysS1.Rv3579c	1.03183	0.464968	-0.691618	-0.441006	-0.747203
Rv3169.Rv3168	0.521928	-0.976266	0.30492	-0.108708	-0.254625
Rv1648.Rv1647	1.51814	-0.321314	0.287113	0.818159	1.25196
Rv1301.hemK.prfA	2.64608	0.0713214	0.510966	-0.0272974	-0.162416
cobL.cobM.cobK	-1.93593	-0.201212	-1.19667	-0.558065	-0.307225
nusG.secE1	1.77342	1.08577	0.143891	-0.541628	-1.45229
vapC40.vapB40	0.25096	-1.12171	-0.160671	0.272696	-0.379159
rpmB2.rpmG1.rpsN2.rpsR2	-1.7005	0.125417	-0.613434	2.04203	-1.54902
eccC4.Rv3446c.esxU.esxT	-3.10928	-0.241869	0.0240083	-0.360649	-0.579875
coaE.rpsA	1.40882	-0.210009	-0.911974	0.128437	-1.18529
dapA.Rv2752c	0.0979632	-0.245204	-0.358944	-0.317226	1.19685
eccC5.eccB5	-0.150747	-0.0242479	-0.0704555	0.269253	0.721366
Rv1178.fdxC	2.88264	1.99645	2.18522	1.33132	2.33956
Rv0574c.pncB2	-0.00601972	0.747568	-1.19378	3.58642	-0.178182
Rv1906c.aao	1.32473	-0.20893	0.0865942	-0.844172	0.0562604
Rv2099c.PE_PGRS36	NA	0.836557	-0.159271	0.128016	0.0822308
acpS.Rv2522c	0.514858	-0.0867683	-1.68645	-0.213205	-2.00327
Rv1591.Rv1590.bioB	0.0553636	-0.729338	-1.2796	0.319707	-0.335953
drrC.drrB.drrA.ppsE.ppsD.ppsC.ppsB.ppsA.fadD26	3.15802	2.25289	-0.260108	-1.65066	1.85896
Rv2019.Rv2018	-0.0949951	-0.819802	-0.221345	1.05149	-0.0515236
Rv1341.rphA.Rv1339.murI.Rv1337.cysM.cysO.mec.Rv1333.Rv1332.Rv1331	0.708442	-0.344267	1.5932	-0.936282	0.754752
Rv2688c.Rv2687c.Rv2686c	-1.25257	2.38304	0.0504691	-1.57935	0.501243
sigH.Rv3222c	1.48922	0.640546	5.13672	0.931941	1.11277
Rv0338c.aspC	0.86568	-1.09738	-2.15514	-0.164708	-2.39339
Rv2240c.Rv2239c.ahpE	-1.49983	-1.49066	-0.496838	0.325069	-0.921979
cyp121.Rv2275	0.773506	-1.77566	-1.85005	0.480846	-2.59174
mmpS4.mmpL4.Rv0449c	1.21925	-0.405246	1.62077	-0.669164	2.42565
Rv2285.lipM.Rv2283	-0.909278	-0.260829	1.07621	-0.12591	-0.489462
Rv1674c.Rv1673c	-1.25999	0.43581	3.8849	-0.437227	-0.737688
mycP1.eccE1	0.713664	-0.903504	-0.156487	-0.811729	0.749711
Rv0606.Rv0605	NA	1.61562	4.3108	-0.120735	4.19871
Rv0281.PPE3	0.0539759	1.28412	1.03035	-0.047567	0.0655262
vapB22.vapC22	1.55279	2.38356	1.03801	1.10338	0.112116
rsbW.sigF	1.35122	0.539895	0.997472	-0.39923	0.733257
Rv1931c.Rv1930c.Rv1929c	-1.87818	0.410535	-0.0382575	1.28453	0.504483
arsB2.Rv3577	-0.311784	-0.757707	-0.677792	-0.135773	-0.947293
serA1.leuB	1.01806	-0.240772	-0.521786	0.146207	-1.04542
Rv3185.Rv3184	NA	NA	-0.753333	-0.0210377	-0.0449764
Rv3843c.glpQ1	1.16918	0.712424	-0.112027	1.04455	0.145756
moeX.Rv1680.fadE16.Rv1678	-0.424937	-1.03759	-0.293206	-1.80309	-0.0777511
lipJ.lppD	-1.19111	0.427522	-0.351294	-0.343266	-0.182871
Rv1150.Rv1149	-0.14521	NA	-0.0670743	0.440925	0.673076
fxsA.Rv2052c	0.933836	-0.761061	2.66991	-2.248	0.00843842
Rv2473.Rv2472	-1.13724	0.601458	-0.424603	1.02578	0.0300754
Rv3032.Rv3031.Rv3030	-0.248569	-0.990931	-1.31058	1.03988	-1.29081
nrdH.nrdI	0.59867	1.06319	1.52225	-0.672047	1.70066
Rv0299.Rv0298	0.428166	-2.574	0.555975	-0.0250549	0.000595304
cdd.deoA.add	0.0296391	-0.606316	-0.498588	-0.163818	0.18149
rmlA.Rv0333.Rv0332	-0.386337	-0.919512	1.69453	-0.658081	0.871095
Rv2415c.Rv2414c.Rv2413c	0.190697	0.289176	-0.983901	0.590506	0.429704
purH.purN	-0.254318	-0.0505805	-1.44372	0.25433	-1.62137
Rv2023c.Rv2022c.Rv2021c	0.702858	-0.435271	-0.0435123	1.45781	-0.147853
Rv1190.sigI	0.982605	0.317964	-0.17242	-0.176664	0.477795
pheA.Rv3837c	1.55159	1.15017	1.26016	0.151115	2.06493
Rv2304c.Rv2303c	-1.46337	0.399163	0.511419	-0.628746	0.673338
Rv2235.ptpA.Rv2233.ptkA	-1.50041	1.75669	0.329187	-0.0483176	0.753448
Rv2827c.Rv2826c	1.04375	1.50091	1.57862	0.0205122	1.03659
Rv1897c.Rv1896c	0.255541	-0.28861	-1.12616	0.208567	-0.699585
Rv1188.rocA	1.83364	0.788959	-0.0574911	0.251976	0.325215
Rv0412c.glnH.pknG	-0.247999	3.59416	2.88816	1.44168	4.69427
Rv0369c.Rv0368c	-1.5902	-0.421664	-0.514391	-0.95224	0.339074
Rv0057.rplI.rpsR1	0.675478	-0.281662	-0.131641	-0.557965	-0.268431
Rv3819.Rv3818	-0.218448	0.36672	-0.301266	1.00477	-0.811394
Rv0185.Rv0184	-0.0820585	0.658824	1.95203	-1.21069	1.9896
Rv2824c.Rv2823c.Rv2822c.Rv2821c.Rv2820c.Rv2819c	-1.13011	-1.66094	0.0269223	-1.33942	0.013471
Rv1842c.Rv1841c	-0.255962	0.425814	-0.224176	0.0229561	0.764006
frr.cdsA.Rv2880c	0.751051	0.0657591	-0.538162	-0.283332	-1.19386
fadE27.fadE26	1.89054	0.332631	0.580098	0.403623	0.0726182
acn.Rv1474c	0.430154	-0.228877	2.28351	1.72297	-1.72863
Rv0472c.Rv0471c	0.137328	-0.194603	0.255231	0.899031	0.647977
Rv2255c.Rv2254c	NA	0.578943	0.767729	0.341111	-0.916494
Rv2036.Rv2035.Rv2034	2.45449	1.61673	2.59928	1.55729	1.38606
iscS.trmU	1.11391	-0.0777761	0.0399967	-0.0706796	-0.141332
mce2F.lprL.mce2D.mce2C	-2.91539	-0.136182	-1.65976	-0.238081	0.305507
glpX.fum.Rv1097c	0.303606	-2.27731	-1.0275	0.949172	-2.0244
arsA.Rv2683	0.462825	-0.467794	-0.926501	-0.161703	-1.08318
Rv2979c.Rv2978c.thiL.ung	1.74264	3.40808	3.45959	0.518034	3.69208
Rv0914c.Rv0913c	-0.371711	-0.894348	-1.0071	-0.363564	-0.406794
dfp.rpoZ	1.14744	0.862952	0.572622	0.37718	-0.186154
moxR2.Rv3691	-0.668418	-1.09553	-1.38621	-0.543854	-0.733908
purK.purE.fadE25	-2.44719	-0.468125	-1.64474	1.08308	-0.834816
Rv2653c.Rv2652c	-1.07721	0.688254	0.364872	1.05904	0.178204
gnd2.Rv1121	NA	2.00984	0.670736	-2.00708	0.356982
vapC19.vapB19.vapC18	0.415001	-0.821108	-0.470441	0.492237	0.402779
metZ.Rv0390.purT	-0.56744	-0.346916	-0.624566	-0.656937	-0.297907
Rv0375c.Rv0374c.Rv0373c.Rv0372c.Rv0371c.Rv0370c	-2.72431	0.235031	-1.46597	0.34335	4.10898
recA.recX.Rv2735c	0.649115	0.676706	3.83199	-3.10304	2.97522
rpsO.lppU	2.05408	0.782131	-0.761713	2.43296	-0.233556
Rv2646.Rv2645	-1.49079	1.18324	-0.703264	-0.916767	0.239271
Rv1701.Rv1700.pyrG	-0.63194	0.393791	-1.3013	-2.87456	-1.0031
pstS1.pstB	-0.00228976	-2.51755	-1.90553	-0.420488	-2.07254
Rv2818c.Rv2817c.Rv2816c	-1.45523	-1.16975	0.721942	-1.97628	-0.641136
fadE7.lpqK.Rv0398c	0.723432	1.14085	-0.456136	0.0601274	0.0604489
Rv0273c.Rv0272c	0.464246	0.520045	0.869026	-1.15421	1.46516
rraA.hns	0.145602	-0.22772	-0.65555	0.109236	0.0499788
Rv1021.mfd	-1.08582	-0.718533	-0.944615	0.238983	0.155605
rpoC.rpoB	1.64063	0.0565137	-1.48385	-0.990056	-2.55954
tgs3.Rv3233c.ppk2.Rv3231c	-1.41505	-1.5907	-1.1927	-0.353153	0.688118
menB.Rv0547c	-0.287615	-0.662529	-1.21206	0.322863	-1.00533
vapC28.vapB28	1.8291	0.408334	0.388572	-3.24158	-0.559937
dosT.Rv2026c	-1.39895	0.769916	-0.529607	-0.124778	0.706389
espG3.esxH.esxG	-1.14703	0.404431	2.61482	-0.982241	5.2286
Rv0367c.Rv0366c.Rv0365c	-0.0821613	0.13426	0.752687	-0.167231	-0.0698857
echA10.echA11	-0.763135	0.207053	-0.135283	0.287842	-0.258298
prfB.Rv3104c.Rv3103c	1.15385	0.120563	0.367245	0.969171	-0.119604
furA.katG.Rv1907c	3.37853	-0.201	7.188	6.82212	0.877083
Rv2800.Rv2799	0.235666	0.116989	-0.321594	-0.981909	1.2234
cobQ2.Rv3712	-1.22167	-0.367973	-1.77679	-0.549703	-0.575055
cyp132.Rv1393c	-0.810001	0.529188	1.29424	-1.92878	0.943648
pitA.Rv0544c	0.194668	-0.432055	-1.17645	-0.432513	-1.57959
Rv1363c.Rv1362c	-0.641541	-0.310629	-0.914903	0.0216161	-0.633036
moaC3.moaX.Rv3322c	-1.82757	-0.161337	1.99045	0.30165	-0.379694
Rv3228.aroA	-1.3728	0.0369128	0.500938	-0.373102	1.30325
Rv0197.Rv0196	0.213928	0.790707	2.87714	-0.784382	-0.678505
speE.Rv2600	-1.17196	-0.855712	-0.317189	-0.856576	-0.051866
amiD.Rv3374.echA18	-1.49546	-0.33442	-1.31622	0.21809	-0.589224
modC.modB.modA	0.675383	-0.472685	-1.50631	0.0274638	-0.483053
Rv1036c.Rv1035c	NA	-0.143012	-0.654521	-1.39081	-0.0799697
Rv2426c.Rv2425c	0.400503	-1.64696	-0.085289	-1.97437	0.186369
ggtB.che1.cysH.sirA	1.71843	-1.05479	0.0258944	-0.129516	4.61829
Rv2575.Rv2574.Rv2573	-1.06525	-0.264003	-1.09245	0.309294	-0.760467
Rv0123.Rv0122	-0.248213	0.435275	1.10661	-0.258919	0.520438
Rv3531c.Rv3530c.Rv3529c	2.98316	1.91933	0.528495	1.34773	0.810492
parD1.parE1	-0.0225616	-0.00441732	0.393626	0.467743	0.417701
Rv2455c.Rv2454c.mobA.Rv2452c	1.55027	2.21182	1.71437	1.80763	1.2825
Rv2216.dlaT	1.08432	0.566756	0.0979072	-0.665545	-0.333607
Rv3204.lipV	-1.39549	0.645048	-0.204135	1.34818	-0.148684
Rv0433.sodC.Rv0431.Rv0430	-0.523422	-2.35341	-2.50528	-0.365003	-2.9203
Rv3627c.Rv3626c	0.963413	1.47367	0.464535	1.12486	0.572068
Rv2293c.Rv2292c	-1.77737	-0.747188	0.516382	-0.298698	0.149738
dppC.Rv3663c.Rv3662c	-0.412568	-0.557908	-1.05275	-1.2649	-0.140826
Rv3613c.Rv3612c	2.37566	-0.52815	-0.129421	0.22416	-0.257165
Rv1066.Rv1065	1.76329	0.0820352	-1.02643	-1.49047	1.75356
lpdA.glpD2	0.302426	-0.931334	-1.39172	0.139362	-0.578245
Rv1322.Rv1321	-0.109929	-0.508375	-0.111337	0.148537	1.75588
pcnA.Rv3906c	0.918138	-0.311156	-0.658326	0.731581	-0.582233
Rv1488.Rv1487	0.874383	-0.0730401	0.526144	0.199731	0.891677
Rv2515c.Rv2514c	1.01576	-0.0270527	0.14108	-1.06812	0.0585799
Rv1836c.Rv1835c	-1.3695	-1.05715	-0.538355	1.15675	-0.489038
ftsE.ftsX.smpB.Rv3099c	-0.538139	-0.434397	-1.70092	1.3876	-2.09656
Rv1588c.Rv1587c.Rv1586c.Rv1585c	0.527541	0.821653	1.2194	0.183948	2.45677
dxs2.Rv3378c.Rv3377c	-1.67452	-2.06595	-0.550054	-0.652948	-1.90612
Rv3549c.Rv3548c	2.39416	0.0476812	0.176129	0.459005	0.0423065
TB7.3.Rv3220c	0.228302	NA	0.510916	0.139712	-0.967445
gcvH.Rv1825.Rv1824.Rv1823.pgsA2	-1.10979	-2.02928	-2.57522	-0.0224265	-2.30491
mapA.adk.secY	0.177215	-1.10213	-0.810131	0.548462	-1.61967
Rv3686c.cyp137	1.48519	-1.71587	-1.12996	-0.0774714	-0.168879
rfbD.glfT1.rfbE.Rv3780.Rv3779	0.273507	-1.58934	-0.677151	0.544813	-0.321539
Rv1571.bioD.bioF1.bioA	0.39976	-0.584142	-1.12784	-0.818811	0.716854
tkt.tal.Rv1447c.opcA.devB.Rv1444c	-0.764134	-1.09017	-0.392946	0.323299	-0.947308
PPE60.PE31	0.339445	-2.43259	-0.281217	-0.577713	-2.48352
ltp3.ltp4.Rv3521	0.265897	0.0779099	-0.614886	0.60405	-0.461955
Rv0697.Rv0696	-1.64738	-0.193142	-1.17827	-0.81393	-1.22484
mmpS1.mmpL1	-1.98021	-2.12546	-0.953924	-0.453557	-1.80349
Rv0028.Rv0027	0.0823694	-0.130586	0.696181	0.618343	-1.22043
Rv1258c.Rv1257c	0.541431	-0.15759	-0.837287	0.797206	-0.806977
pstS2.pknD	1.26268	0.151327	0.720786	0.997806	-0.500834
Rv3699.Rv3698	0.184696	-0.158217	0.225695	-0.941326	0.324638
Rv0769.aldA	1.63249	-0.294058	-0.70903	-0.643568	0.136448
Rv2411c.Rv2410c.Rv2409c	-0.8051	-1.27821	1.89766	-1.07878	0.408508
qcrB.qcrA.qcrC.ctaE	0.600092	0.594658	0.210264	0.421875	0.0279163
Rv2160c.Rv2159c.murE.murF.murX.murD.ftsW.murG.murC.ftsQ	-1.21515	1.30409	-2.94965	-1.46227	-0.812984
Rv1762c.Rv1761c	-1.01236	-0.21864	-0.583933	0.619009	0.334526
tgs2.Rv3733c	NA	-0.697081	0.0908924	-0.187493	0.0458348
Rv1232c.Rv1231c	-0.232906	-0.36792	-0.22315	-0.150461	-0.36389
ask.asd	0.154485	0.721901	0.520516	-0.0105357	-0.864197
narK2.narX	1.65501	4.49269	-0.651533	0.0997001	1.14974
PE32.PPE65	-1.6077	0.253162	-0.160399	0.204777	0.5109
Rv1428c.fadD12.lipO	-1.7922	-1.30557	-2.18694	-0.997999	-2.21263
PE_PGRS9.Rv0745	-0.9931	0.434655	-0.610733	-0.830023	-0.57625
Rv0939.ligD	-0.514161	1.69328	0.876194	-0.82085	0.151386
mmpL7.fadD28	1.69559	-0.167534	0.15465	-0.261992	0.937722
kdpC.kdpB.kdpA	-1.9296	-0.298968	-1.63197	-0.307056	-0.404681
pup.prcB.prcA	1.70549	-0.070675	1.38852	1.45517	0.0013699
sucD.sucC	0.86623	0.349445	-0.471111	0.0631877	-1.73881
Rv3829c.Rv3828c.Rv3827c	0.213289	0.529644	1.84819	0.43232	1.81661
eccA5.eccE5.mycP5	0.598446	-1.1678	-0.981007	-0.52961	-0.0234233
prsA.lpqT	-0.788812	0.535277	-1.2515	-0.636728	-1.33622
vapC5.vapB5	1.35868	-0.6414	0.274092	-1.83419	-0.0350113
vapB3.vapC3	1.67044	-0.108157	1.29165	1.2516	-0.151262
trcR.trcS	-1.71052	-0.897557	-0.66629	-0.796166	0.0985675
Rv2739c.Rv2738c	-0.260028	0.436474	-1.10324	0.407685	0.850635
Rv3690.Rv3689	-1.86524	-0.766882	-1.35773	-0.384204	0.243151
Rv1026.Rv1025.Rv1024.eno	-2.42254	-0.786874	-2.4729	-0.924168	-1.77191
amt.glnB	1.72118	-1.37838	1.27156	1.77972	0.0153617
Rv0439c.moeA2	-0.909831	-0.425191	-0.971734	0.266326	-1.13576
pstA1.pstC2.pstS3	-0.599444	-0.535277	-1.00586	-0.1002	-1.23185
Rv0959.Rv0958	0.545763	0.341994	-0.185257	-0.312858	0.584822
Rv1717.Rv1716.fadB3.Rv1714	-2.82066	0.237759	-1.52386	-1.62512	0.0632566
Rv1376.Rv1375	1.17517	-0.151358	-0.137539	0.85076	1.3495
clpC2.Rv2666	NA	1.10187	0.0127594	0.0305187	-0.269111
mshC.Rv2129c	-0.24583	-0.318481	-0.167004	1.7466	-0.0694261
vapC11.vapB11.ilvA.Rv1558.mmpL6	0.299361	-1.15855	-0.998322	1.02529	-0.152742
Rv1378c.Rv1377c	-0.445525	2.68468	0.146788	0.169505	4.00438
Rv1513.epiA.gmdA	0.649816	-0.568382	-0.437529	0.741952	-1.15818
Rv0264c.Rv0263c.aac	-0.346373	-1.5576	-0.649397	-1.51634	-1.4887
mhpE.Rv3468c	-2.42219	-0.180431	-0.524655	-0.213952	-0.646257
lgt.trpA.trpB.trpC.Rv1610.trpE	0.511379	-3.72552	-2.07183	-1.22286	-4.34822
mctB.Rv1697	-1.87604	-2.81108	-2.96995	-4.55033	-2.63156
fadD32.pks13.accD4	0.19349	1.13742	1.2248	-0.376683	2.35203
Rv0031.Rv0030	NA	0.37302	-0.639335	0.415496	-1.366
nrdZ.Rv0569	2.44493	3.67653	-0.281966	7.33712	0.080269
Rv0910.Rv0909	-0.432841	-0.970286	-0.262161	1.19221	-1.57456
Rv2779c.Rv2778c	0.793242	-1.32575	-0.727163	0.698962	-0.908604
Rv3572.kshB	1.1585	0.477548	0.395255	-0.383036	0.924962
Rv2798c.Rv2797c.lppV	-0.187779	-0.23425	-0.852953	-0.553777	0.263979
typA.narI.narJ.narH.narG	-0.708765	1.69037	1.42392	-0.149847	1.8497
Rv2728c.miaA.dapF.hflX	1.44868	1.28482	0.0581629	0.78615	-0.536927
Rv2252.Rv2251	1.22131	-1.00363	1.51249	-2.33833	-1.17317
Rv2842c.nusA	0.654416	0.44935	0.881804	0.211458	1.4247
Rv2792c.Rv2791c.ltp1.fadE21	1.16243	1.67179	3.24962	-1.72498	2.85804
Rv3120.moaE1.Rv3118.cysA3.moeB2	0.134403	-1.79138	0.502173	-1.81127	-0.889875
Rv3175.Rv3174	-0.354226	0.684537	0.0643432	-0.441154	0.144384
Rv3094c.Rv3093c.Rv3092c	-0.485023	-0.315503	-0.736984	-1.87886	0.230224
Rv1320c.Rv1319c	-1.44072	-2.40084	-1.40868	-0.0668992	0.636568
Rv2886c.Rv2885c	1.24974	2.00081	1.38576	-0.250639	2.91661
moaD1.moaC1.moaB1	-3.29313	-0.600228	-0.457724	-2.00074	0.00921007
Rv1524.Rv1523	-1.63121	-1.02528	-2.15543	0.0293338	-0.436908
Rv0666.vapC8.vapB8.atsD	-0.493732	0.396356	-1.7422	-1.13689	-1.06741
Rv2599.Rv2598.Rv2597	-1.56049	0.17837	-0.897479	-0.381897	-0.40105
Rv1725c.Rv1724c	-1.01489	-0.192461	-0.272844	0.53533	0.473145
Rv1109c.xseA.xseB.Rv1106c	1.05116	-0.971116	-0.852921	0.177902	0.121263
vapC47.vapB47.Rv3406	0.977098	-1.31819	0.813254	-1.61472	0.555424

## Sheet: Pathways
Supplementary Data S4: Over/under representation scores of various Mtb pathways in intracellular (macrophage) environment and across different stress conditions
Pathways	Intraceullar (Macrophage environment)	Hypoxia 4hr	5 mM H202 40min	Hypoxia Wayne growth 8 days	0.5 mM DETA NO 24hrs
COMPLETE.ARO.PWY	1.65652	-0.0781457	0.458439	0.874375	-0.0600176
THREOCAT.PWY	3.3259	-0.0979118	-0.838196	-0.71444	-0.892996
GLYCCAT.PWY	1.0169	1.21721	-0.586831	2.80983	0.419821
POLYAMSYN.PWY	-0.56659	-0.708813	-0.195287	4.87625	0.176377
GLYCOCAT.PWY	0.423086	-0.0996877	-0.768351	-0.381528	-0.294883
CITRULBIO.PWY	1.1681	-0.0814301	-0.898302	-0.163143	-0.456783
PWY.5188	1.612	1.63213	-1.50253	-2.12969	-0.499337
PWY.5431	1.5359	0.793346	0.740805	-1.0759	-1.11012
CYSTSYN.PWY	0.347033	1.0162	1.13853	0.0191568	2.75547
PWY.2504	1.15274	0.816772	0.705174	-0.496689	-1.13222
ECASYN.PWY	-0.708617	-1.49861	-0.324796	-0.156279	-1.4718
GLNSYN.PWY	-0.511205	-2.03609	-1.0191	-0.462484	-0.934238
PROUT.PWY	1.83676	0.788352	-0.0534911	0.259276	0.326283
PWY.5669	-0.801706	0.294818	-0.0752157	0.0265237	-0.609045
PYRIDNUCSYN.PWY	1.48806	2.78399	1.56226	1.5214	1.98126
PWY.5667	-1.25444	0.684543	-0.568868	0.21021	0.0593623
PWY.5690	1.88042	-1.44572	1.58326	1.09884	-3.33408
PWY.3821	-1.51421	0.0433775	-0.895986	0.453741	-0.795427
P106.PWY	2.22623	-0.562992	2.1453	-0.0380338	-1.22938
PWY0.162	-1.70582	0.240606	0.526682	-2.54688	-1.75715
DENOVOPURINE2.PWY	0.0502257	2.15137	0.0107	0.124668	-0.731871
UDPNAGSYN.PWY	0.482335	-0.38244	-0.761098	0.462098	0.055258
ANARESP1.PWY	0.386426	-1.00498	0.707201	1.13946	-2.75295
NADPHOS.DEPHOS.PWY	-1.20763	-2.26172	-2.74227	-1.60597	-2.06259
PWY.5966	-1.28283	2.49747	3.61122	-2.36838	4.54275
GLYCOGENSYNTH.PWY	0.653961	0.736434	0.230552	0.915715	-0.398716
PWY.5344	-0.526688	0.991629	-0.915069	0.160956	0.373604
ALL.CHORISMATE.PWY	1.7895	0.383182	-0.647428	0.154518	-0.526907
HEMESYN2.PWY	1.36416	-0.194816	-0.778612	0.923191	0.690578
FOLSYN.PWY	0.552337	0.758215	-0.294858	-0.411478	-0.00558722
ALANINE.VALINESYN.PWY	1.09038	0.456226	0.698019	0.340635	0.114809
GALACTMETAB.PWY	-1.18153	-0.0606601	-0.350699	0.840645	-0.548838
TRPSYN.PWY	0.695334	-2.33302	0.591253	0.106279	-1.23955
NONOXIPENT.PWY	1.39358	-0.377637	1.37639	-0.309615	0.190909
PWY.781	1.6562	1.49016	6.35518	-0.52046	-0.447914
ORNSPNANA.PWY	-0.560677	-0.706052	-0.196362	4.88189	0.177214
LEUSYN.PWY	1.72544	0.905401	8.17832	0.204902	1.08256
PWY0.1061	1.08785	0.457398	0.69973	0.33695	0.111373
PWY.2361	2.37105	1.69552	1.95635	-1.08978	-0.639002
GLYCOLYSIS.E.D	0.323913	-0.33113	-0.579688	-0.605457	-1.95831
P4.PWY	1.13305	-0.035897	-0.852696	-0.189563	-0.973234
PWY.66	0.362372	-0.284651	-0.206449	0.605495	-1.12701
PWY.6317	-0.607392	0.208845	-0.433161	1.08126	-0.893623
PHOSLIPSYN.PWY	-1.22222	0.115387	-0.483198	0.13137	-0.275632
HISTSYN.PWY	1.04521	1.68705	1.09009	1.18803	1.05523
SERSYN.PWY	1.05482	-0.431607	-0.0741883	-0.380611	-0.858007
P381.PWY	-1.39153	-0.23023	-1.85788	-0.0284723	0.140258
HYDROXYPRODEG.PWY	1.64804	0.887414	0.151341	0.305122	0.671462
P61.PWY	-0.113786	-0.0865153	-0.979725	0.439939	-0.806498
PEPTIDOGLYCANSYN.PWY	-0.930645	0.801075	-2.19094	-1.8087	0.0718493
PWY.5347	0.456005	-0.0268795	-0.505431	-0.583299	-1.38524
ILEU.DEG2.PWY	1.47874	-0.0663196	-0.709194	-0.351742	-1.55345
PWY0.181	0.544549	0.129547	-0.367953	-0.179025	0.138748
PWY.5114	-1.2946	0.168156	-1.12585	0.550528	-1.10506
ARGSYN.PWY	-0.411944	0.313107	-0.185278	2.11451	0.158121
PWY0.781	1.5068	1.45945	0.130849	0.792429	0.291984
PWY0.163	-0.268566	-0.192297	-1.43799	1.24951	-0.731684
GLUCAT.PWY	0.445538	-0.0493831	-0.0790241	0.0549893	-1.35342
PWY.5783	0.462253	-1.26719	-0.192948	0.898805	-0.142594
SULFATE.CYS.PWY	1.85737	1.48792	4.30763	-0.40889	1.13463
PWY1G.0	-0.454011	-0.137846	-0.37985	0.332977	0.454879
PWY.5345	1.2705	1.89827	3.30236	-0.0301918	-0.602693
MET.SAM.PWY	0.113297	0.339202	0.0341084	-0.187464	-0.556868
PWY.5004	0.521381	-0.506266	-1.09637	-0.325732	-0.313445
TCA	1.22532	-1.09902	1.43721	0.914214	-3.18154
PWY.5328	0.154817	1.24439	0.473579	-1.45978	0.905913
ILEUDEG.PWY	1.47808	-0.0669268	-0.710735	-0.352157	-1.55542
SO4ASSIM.PWY	2.28106	2.4552	8.25621	-0.303547	-0.116436
LCTACACAT.PWY	-0.897395	-0.954933	-1.09396	-0.618104	-0.264934
ARGORNCAT.PWY	-0.0496644	-0.0499074	0.154865	0.0603633	-0.236723
METHIONINE.DEG1.PWY	0.780207	-1.06749	0.400472	0.950042	0.272591
ASPBIO.PWY	-0.0420424	-1.09457	-1.40144	-0.0759873	-1.55029
PWY0.1312	-0.902143	-0.95965	-1.10124	-0.614309	-0.266353
CYSTEINE.SYN2.PWY	-0.142594	-0.941151	-1.04931	-1.43184	-1.15385
THISYN.PWY	-0.279978	0.672933	1.03214	0.172254	1.45166
PWY.702	0.116308	-0.270705	-0.344704	-0.0785357	-0.169815
OXIDATIVEPENT.PWY	-0.57008	1.07378	0.629402	-1.23435	0.571661
COBALSYN.PWY	-1.02423	-0.436559	-1.27407	1.39332	-0.693484
P142.PWY	-0.0595745	0.345611	-0.491595	0.322222	0.390329
PWY.5668	0.13032	-0.960475	0.0284952	0.0162344	-0.0468705
PHESYN	0.874524	1.75667	0.430215	0.401069	0.562638
X1CMET2.PWY	-0.859271	-0.180474	-0.84743	-0.0324959	-0.713106
PROPFERM.PWY	-0.668349	0.0573985	-1.01684	0.448016	-0.18296
PWY.5659	0.474118	0.201152	-0.609925	-0.323684	-0.993237
PWY.5687	-0.134097	0.113415	-0.902392	-0.672172	-1.51412
PWY.5130	-0.205369	2.45906	0.672988	-1.76601	1.40586
MALATE.ASPARTATE.SHUTTLE.PWY	0.168767	-0.903412	-1.07118	0.0290336	-2.1671
GLUCOSE1PMETAB.PWY	0.858702	-0.711754	-0.834783	-0.597485	-0.072589
SALVADEHYPOX.PWY	-0.0523022	-0.721349	-1.29463	-0.518053	-0.369269
PANTOSYN.PWY	1.34859	-0.486	-0.881103	0.429384	-1.09057
PWY.801	-0.140345	-0.939198	-1.04983	-1.41886	-1.15833
VALSYN.PWY	0.99823	-0.198034	-0.273096	-0.613815	-0.367368
GLYOXYLATE.BYPASS	3.265	-0.598496	3.94786	0.827344	-0.860436
PWY.6125	0.579688	3.17519	1.43125	0.589729	0.116241
ENTBACSYN.PWY	0.684951	0.677052	-0.619127	0.294895	-0.477813
PENTOSE.P.PWY	0.6482	0.564656	1.35151	-1.15025	0.540061
PWY.1042	0.477628	-0.941173	-1.09943	-0.149557	-1.8512
PWY.5464	2.23485	-0.56138	1.00014	-0.0732754	-2.7701
PROSYN.PWY	1.412	-0.739531	-0.958337	-0.561172	-0.843728
PRPP.PWY	-0.259876	2.55188	0.728075	-0.916897	-0.890314
PWY0.166	0.335983	0.950677	0.40621	0.604647	-0.810878
HOMOCYSDEGR.PWY	-0.139868	-0.940943	-1.04458	-1.4116	-1.15219
BIOTIN.SYNTHESIS.PWY	0.208399	-0.189992	-0.838879	-0.201775	-0.0397632
GLUT.REDOX.PWY	-0.940825	0.100895	0.316015	-0.444824	-0.0483499
PWY.4381	-1.15193	2.88501	1.43353	-1.77649	2.76315
DAPLYSINESYN.PWY	1.16539	0.267552	0.259943	0.650924	-0.194824
RIBOSYN2.PWY	-0.750753	-0.111546	-0.42234	-0.203069	0.52001
PWY.4983	-0.690737	-0.790023	-0.566334	-0.291559	0.122043
COLANSYN.PWY	-0.754582	-0.0826886	-0.918893	0.253187	-1.50966
PWY0.845	-0.299502	-0.519726	0.295579	0.744147	-0.389266
PWY.5837	0.173062	-0.350229	-1.27898	-0.969259	-0.973185
PWY0.1319	-0.949687	0.8801	-0.34755	0.288538	0.319194
GLUTAMOLYSIS.PWY	0.441668	-0.0513232	-0.0812227	0.0515577	-1.34626
THRESYN.PWY	0.372174	0.466878	-1.14878	-0.610497	-1.31738
MANGDPMET.PWY	0.193801	-0.236147	-1.10806	-0.493156	-0.659341
SAM.PWY	NA	NA	NA	NA	NA
PWY.4984	-0.925561	-0.951602	-0.657071	0.0461962	-0.108209
PPGPPMET.PWY	-0.603611	0.522298	-0.783422	-0.351344	0.169675
POLYISOPRENSYN.PWY	-0.45787	-1.30842	-0.466536	0.625455	-0.265256
PANTO.PWY	1.52134	1.10665	0.379264	0.575593	0.251141
PWY0.43	1.28027	2.72201	-0.200631	-1.04831	0.0120754
METSYN.PWY	0.406749	0.220075	-0.142194	-0.596153	-0.830432
P81.PWY	0.308901	-0.84982	-1.25837	-0.0484199	-2.17683
PWY.802	-0.0586973	0.316134	0.661935	0.899572	0.324924
GLUTORN.PWY	1.01171	1.12862	0.0892901	3.43382	1.28141
GLYCOLYSIS.TCA.GLYOX.BYPASS	2.31314	-0.768207	1.55087	0.459323	-2.78852
HOMOSERSYN.PWY	0.277269	0.890486	-0.0415992	-0.319519	-0.547616
GLUDEG.I.PWY	-0.860665	-0.0435314	0.264146	-0.446244	-0.330887
GLUCONEO.PWY	0.986504	-0.825881	-0.0423306	0.0211903	-2.20449
HOMOSER.THRESYN.PWY	0.206668	0.133354	-1.17986	-0.573479	-0.444967
FAO.PWY	-0.16556	0.418825	-0.00424236	-0.716456	0.463291
ILEUSYN.PWY	2.67928	-0.33677	-0.935282	-0.414322	-0.796931
GLUCONSUPER.PWY	0.959397	0.570778	2.58823	-0.143887	1.40678
GAMMAHEXCHLORDEG.PWY	0.299345	0.754404	1.34019	3.38682	2.27602
MALTOSECAT.PWY	-0.18382	0.196907	-1.14009	0.271293	-1.81873
PWY.5965	-1.28928	2.50122	3.59758	-2.35363	4.51186
PWY.821	0.874112	1.47246	3.58964	-0.948569	-0.539846
PWY.5508	-0.978405	-0.455276	-0.974197	1.33804	-0.189704
TCA.GLYOX.BYPASS	2.52467	-0.48641	2.77647	0.699547	-1.93309
DRIBOPMET.PWY	0.853222	0.455457	0.130705	-0.255135	0.223903
BSUBPHENYLSYN.PWY	0.872216	1.76407	0.434055	0.404887	0.555255
PWY.6123	-0.515695	-0.223944	-1.07956	-0.345336	-1.3943
POLYAMINSYN3.PWY	-0.567326	-0.708535	-0.198182	4.88336	0.174983
FERMENTATION.PWY	0.280329	-0.92938	0.198122	1.14272	-2.28161
GLYCOLYSIS	0.645847	-0.6383	-0.824169	-0.0782494	-2.01942
PYRUVDEHYD.PWY	1.66386	1.40933	1.47521	-0.992931	0.429795
GLYSYN.PWY	-0.511395	-0.243996	-0.685693	-1.07021	-0.642594
HSERMETANA.PWY	0.755274	0.0965921	0.963218	0.656004	0.277548
PWY.3001	2.28134	0.0493964	-1.49117	-0.732053	-1.46607
P221.PWY	1.33612	-2.4183	0.703902	-1.10873	-0.046208
ORNARGDEG.PWY	0.677315	-0.50532	0.226632	4.59805	-0.249739
ARO.PWY	1.37132	0.837514	-0.0400983	1.0248	0.725019
ASPASN.PWY	-1.02662	-0.410684	-1.44623	-0.154149	-1.95117
PWY.6122	-0.293546	0.540904	-0.712051	-0.00332611	-0.000295787
TRIGLSYN.PWY	-1.0914	0.780312	-0.0678597	0.615104	-0.497381
VAL.DEG2.PWY	0.826274	0.496332	-0.114119	0.528568	-1.04692
OANTIGEN.PWY	-0.912307	-1.00692	-0.213125	-0.570296	-1.34788
PYRIDOXSYN.PWY	0.40966	-0.600515	0.959932	0.549023	0.500847
PWY0.881	-0.760862	3.15347	2.49102	-3.25874	3.90667
COA.PWY	0.000245958	-1.48963	-1.44497	0.120789	-1.70948
GLUDEG.II.PWY	2.09738	-0.0916698	0.128398	-0.616708	1.85779
DETOX1.PWY	0.957417	-1.19521	2.42947	2.75579	-1.87046
SER.GLYSYN.PWY	0.538266	-0.481132	-0.491368	-0.953676	-1.08266
PWY.5340	2.27817	2.44081	8.28454	-0.306232	-0.114082
PROPIONMET.PWY	-0.203136	2.45844	0.675428	-1.76623	1.3956
PWY.6126	0.267277	0.143966	0.652994	0.266568	-0.195854
PWY.5494	-0.940251	-0.360268	-0.945535	0.357466	-0.746304
FASYN.INITIAL.PWY	-1.75224	3.8248	3.53234	-2.96027	5.13146
ACETATEUTIL.PWY	-0.535589	-0.839643	-1.04993	-1.12765	-0.63462
VALDEG.PWY	0.825773	0.493467	-0.114886	0.533441	-1.04894
HOMOSER.METSYN.PWY	0.337992	-0.593249	-0.105354	-0.487779	-0.610513
PWY.5686	-1.9601	0.200771	1.32073	-2.62064	-1.07549
PWY.5901	0.797361	1.11223	-0.332124	0.257577	-0.261216
ARGSYNBSUB.PWY	-0.409862	0.313	-0.184945	2.1197	0.156184
PWY.724	1.06397	0.376708	-0.431559	-0.0639305	-0.38419
PWY.5123	-0.700363	-1.24271	-0.543242	0.433102	0.0468072
PWY.5173	1.66078	1.40805	1.47861	-0.992181	0.431021
ARGDEG.PWY	0.67346	-0.503955	0.227529	4.62978	-0.254025
DTDPRHAMSYN.PWY	-0.480355	-1.38898	0.239624	-0.520404	-1.43317
RIBOSYLNICOTINAMIDEDEGRADATION	0.245857	0.444616	-0.132413	0.71142	-0.216534
PWY.5097	0.965592	0.133066	0.333552	0.402517	-0.28053
FASYN.ELONG.PWY	-0.0792982	1.80472	2.07896	-2.69758	2.85742
ALACAT2.PWY	-0.937951	-0.357642	-0.942055	0.358802	-0.746833
PWY.5417	1.53551	0.783363	0.739338	-1.07359	-1.10422
CENTFERM.PWY	1.99701	-1.233	0.352516	-0.906978	1.95523
PWY1F.FLAVSYN	-0.114086	-0.430831	-0.671316	0.109021	0.716092
TRNA.CHARGING.PWY	-0.176903	-0.639827	-2.67719	0.310629	-2.99714
BRANCHED.CHAIN.AA.SYN.PWY	3.15824	0.237571	3.72321	-0.252499	-0.0757839
CODH.PWY	1.54456	0.149949	-1.13917	0.285605	0.351445
