# Supplementary material for: System-wide coordinates of higher order functions in host-pathogen environment upon Mycobacterium tuberculosis infection
Source: Sci Rep. 2018 Mar 22;8:5079. doi: 10.1038/s41598-018-22884-8 (PMC5864717; doi:10.1038/s41598-018-22884-8)
Supplement: Supplementary file 5 — Supplementary data 5 [file 41598_2018_22884_MOESM5_ESM.xlsx]

## Sheet: Biocarta Pathways of Macrophage
Supplementary Data S5: Over/under representation scores of various Macrophage pathways of different databases
Biocarta pathway name	Score
BIOCARTA_EGFR_SMRTE_PATHWAY	-2.47271
BIOCARTA_NUCLEARRS_PATHWAY	-2.18767
BIOCARTA_LECTIN_PATHWAY	-2.11063
BIOCARTA_AGR_PATHWAY	-2.05627
BIOCARTA_ACE2_PATHWAY	-1.76691
BIOCARTA_CELL2CELL_PATHWAY	-1.76154
BIOCARTA_EIF4_PATHWAY	-1.75911
BIOCARTA_BARRESTIN_PATHWAY	-1.74907
BIOCARTA_CCR3_PATHWAY	-1.65843
BIOCARTA_INTEGRIN_PATHWAY	-1.58961
BIOCARTA_GATA3_PATHWAY	-1.58457
BIOCARTA_BARR_MAPK_PATHWAY	-1.56571
BIOCARTA_PGC1A_PATHWAY	-1.56024
BIOCARTA_MTOR_PATHWAY	-1.51495
BIOCARTA_PLCE_PATHWAY	-1.482
BIOCARTA_MYOSIN_PATHWAY	-1.44027
BIOCARTA_MTA3_PATHWAY	-1.34246
BIOCARTA_CDK5_PATHWAY	-1.30043
BIOCARTA_MCALPAIN_PATHWAY	-1.29937
BIOCARTA_FEEDER_PATHWAY	-1.2991
BIOCARTA_CREB_PATHWAY	-1.29853
BIOCARTA_AGPCR_PATHWAY	-1.28795
BIOCARTA_RHO_PATHWAY	-1.25267
BIOCARTA_ALK_PATHWAY	-1.24651
BIOCARTA_MEF2D_PATHWAY	-1.20703
BIOCARTA_NOS1_PATHWAY	-1.20613
BIOCARTA_HDAC_PATHWAY	-1.1672
BIOCARTA_SHH_PATHWAY	-1.07045
BIOCARTA_CACAM_PATHWAY	-1.03584
BIOCARTA_SET_PATHWAY	-1.02465
BIOCARTA_IGF1MTOR_PATHWAY	-0.981768
BIOCARTA_MAL_PATHWAY	-0.91936
BIOCARTA_AHSP_PATHWAY	-0.899211
BIOCARTA_SARS_PATHWAY	-0.840197
BIOCARTA_VEGF_PATHWAY	-0.831876
BIOCARTA_INTRINSIC_PATHWAY	-0.817256
BIOCARTA_CK1_PATHWAY	-0.802153
BIOCARTA_SPRY_PATHWAY	-0.795548
BIOCARTA_AT1R_PATHWAY	-0.791176
BIOCARTA_IGF1R_PATHWAY	-0.744614
BIOCARTA_NDKDYNAMIN_PATHWAY	-0.642077
BIOCARTA_MPR_PATHWAY	-0.635714
BIOCARTA_GPCR_PATHWAY	-0.625697
BIOCARTA_NEUROTRANSMITTERS_PATHWAY	-0.617591
BIOCARTA_VITCB_PATHWAY	-0.593294
BIOCARTA_CALCINEURIN_PATHWAY	-0.5788
BIOCARTA_CFTR_PATHWAY	-0.502809
BIOCARTA_CARM1_PATHWAY	-0.494505
BIOCARTA_ERK5_PATHWAY	-0.436358
BIOCARTA_THELPER_PATHWAY	-0.410904
BIOCARTA_AMI_PATHWAY	-0.392673
BIOCARTA_BARRESTIN_SRC_PATHWAY	-0.359001
BIOCARTA_PAR1_PATHWAY	-0.34741
BIOCARTA_P35ALZHEIMERS_PATHWAY	-0.340981
BIOCARTA_CSK_PATHWAY	-0.324819
BIOCARTA_CARM_ER_PATHWAY	-0.318901
BIOCARTA_NFAT_PATHWAY	-0.293157
BIOCARTA_FMLP_PATHWAY	-0.290668
BIOCARTA_CBL_PATHWAY	-0.273765
BIOCARTA_AKAPCENTROSOME_PATHWAY	-0.272351
BIOCARTA_PTEN_PATHWAY	-0.258182
BIOCARTA_KREB_PATHWAY	-0.224296
BIOCARTA_PARKIN_PATHWAY	-0.213852
BIOCARTA_SPPA_PATHWAY	-0.173968
BIOCARTA_TGFB_PATHWAY	-0.157165
BIOCARTA_TCYTOTOXIC_PATHWAY	-0.134635
BIOCARTA_EIF_PATHWAY	-0.103054
BIOCARTA_GABA_PATHWAY	-0.0954479
BIOCARTA_PLATELETAPP_PATHWAY	-0.0840659
BIOCARTA_EXTRINSIC_PATHWAY	-0.0670465
BIOCARTA_PYK2_PATHWAY	-0.0484426
BIOCARTA_CHEMICAL_PATHWAY	-0.0114732
BIOCARTA_BAD_PATHWAY	-0.00970425
BIOCARTA_AKAP13_PATHWAY	0.0130186
BIOCARTA_STATHMIN_PATHWAY	0.0902201
BIOCARTA_ECM_PATHWAY	0.0905454
BIOCARTA_TFF_PATHWAY	0.140452
BIOCARTA_AKAP95_PATHWAY	0.14385
BIOCARTA_ETC_PATHWAY	0.148652
BIOCARTA_BCR_PATHWAY	0.155596
BIOCARTA_TOB1_PATHWAY	0.15731
BIOCARTA_UCALPAIN_PATHWAY	0.223901
BIOCARTA_TCRA_PATHWAY	0.224595
BIOCARTA_CTCF_PATHWAY	0.260506
BIOCARTA_COMP_PATHWAY	0.267909
BIOCARTA_WNT_PATHWAY	0.317815
BIOCARTA_PS1_PATHWAY	0.319827
BIOCARTA_ACTINY_PATHWAY	0.324713
BIOCARTA_DREAM_PATHWAY	0.349589
BIOCARTA_CXCR4_PATHWAY	0.361433
BIOCARTA_PITX2_PATHWAY	0.435018
BIOCARTA_NO1_PATHWAY	0.449939
BIOCARTA_VDR_PATHWAY	0.470383
BIOCARTA_SALMONELLA_PATHWAY	0.564586
BIOCARTA_CHREBP2_PATHWAY	0.578759
BIOCARTA_LEPTIN_PATHWAY	0.654647
BIOCARTA_TEL_PATHWAY	0.656786
BIOCARTA_TRKA_PATHWAY	0.681272
BIOCARTA_RAC1_PATHWAY	0.694872
BIOCARTA_TCAPOPTOSIS_PATHWAY	0.71495
BIOCARTA_ETS_PATHWAY	0.788007
BIOCARTA_PTC1_PATHWAY	0.791391
BIOCARTA_MONOCYTE_PATHWAY	0.799017
BIOCARTA_EDG1_PATHWAY	0.832312
BIOCARTA_RAB_PATHWAY	0.847823
BIOCARTA_GLYCOLYSIS_PATHWAY	0.865242
BIOCARTA_VIP_PATHWAY	0.895768
BIOCARTA_ERK_PATHWAY	0.898655
BIOCARTA_FCER1_PATHWAY	0.950908
BIOCARTA_GH_PATHWAY	0.958156
BIOCARTA_NKCELLS_PATHWAY	1.0031
BIOCARTA_G2_PATHWAY	1.00692
BIOCARTA_RB_PATHWAY	1.00703
BIOCARTA_INSULIN_PATHWAY	1.02965
BIOCARTA_IL4_PATHWAY	1.11013
BIOCARTA_TCR_PATHWAY	1.12278
BIOCARTA_CTL_PATHWAY	1.1298
BIOCARTA_ARAP_PATHWAY	1.13246
BIOCARTA_PPARA_PATHWAY	1.1364
BIOCARTA_DC_PATHWAY	1.14677
BIOCARTA_DNAFRAGMENT_PATHWAY	1.17869
BIOCARTA_ACH_PATHWAY	1.18188
BIOCARTA_IL5_PATHWAY	1.19103
BIOCARTA_RANMS_PATHWAY	1.24276
BIOCARTA_LYM_PATHWAY	1.27788
BIOCARTA_FIBRINOLYSIS_PATHWAY	1.30039
BIOCARTA_CLASSIC_PATHWAY	1.3111
BIOCARTA_ARF_PATHWAY	1.32008
BIOCARTA_PTDINS_PATHWAY	1.32564
BIOCARTA_GRANULOCYTES_PATHWAY	1.34405
BIOCARTA_TNFR1_PATHWAY	1.44708
BIOCARTA_G1_PATHWAY	1.46537
BIOCARTA_CDMAC_PATHWAY	1.47421
BIOCARTA_P38MAPK_PATHWAY	1.50107
BIOCARTA_HCMV_PATHWAY	1.51033
BIOCARTA_D4GDI_PATHWAY	1.52393
BIOCARTA_HSP27_PATHWAY	1.55627
BIOCARTA_BIOPEPTIDES_PATHWAY	1.57238
BIOCARTA_MAPK_PATHWAY	1.64026
BIOCARTA_SRCRPTP_PATHWAY	1.65768
BIOCARTA_EIF2_PATHWAY	1.67114
BIOCARTA_IGF1_PATHWAY	1.68001
BIOCARTA_ARENRF2_PATHWAY	1.6955
BIOCARTA_CARDIACEGF_PATHWAY	1.71741
BIOCARTA_P53_PATHWAY	1.77086
BIOCARTA_CDC42RAC_PATHWAY	1.77673
BIOCARTA_CERAMIDE_PATHWAY	1.92028
BIOCARTA_KERATINOCYTE_PATHWAY	1.92118
BIOCARTA_HER2_PATHWAY	2.06762
BIOCARTA_ATRBRCA_PATHWAY	2.08393
BIOCARTA_LONGEVITY_PATHWAY	2.08676
BIOCARTA_MET_PATHWAY	2.10214
BIOCARTA_CELLCYCLE_PATHWAY	2.128
BIOCARTA_NGF_PATHWAY	2.13636
BIOCARTA_P27_PATHWAY	2.13878
BIOCARTA_RARRXR_PATHWAY	2.22115
BIOCARTA_TH1TH2_PATHWAY	2.25512
BIOCARTA_BLYMPHOCYTE_PATHWAY	2.278
BIOCARTA_FAS_PATHWAY	2.31326
BIOCARTA_P53HYPOXIA_PATHWAY	2.33275
BIOCARTA_NKT_PATHWAY	2.35128
BIOCARTA_MITOCHONDRIA_PATHWAY	2.35562
BIOCARTA_GCR_PATHWAY	2.38546
BIOCARTA_EPO_PATHWAY	2.44608
BIOCARTA_SKP2E2F_PATHWAY	2.45987
BIOCARTA_HIF_PATHWAY	2.46448
BIOCARTA_RACCYCD_PATHWAY	2.47752
BIOCARTA_IL2_PATHWAY	2.48757
BIOCARTA_IL2RB_PATHWAY	2.51399
BIOCARTA_LAIR_PATHWAY	2.5185
BIOCARTA_CASPASE_PATHWAY	2.54087
BIOCARTA_PML_PATHWAY	2.63141
BIOCARTA_TPO_PATHWAY	2.67744
BIOCARTA_CCR5_PATHWAY	2.67869
BIOCARTA_TID_PATHWAY	2.85889
BIOCARTA_ASBCELL_PATHWAY	2.89448
BIOCARTA_STEM_PATHWAY	2.89712
BIOCARTA_SODD_PATHWAY	2.90468
BIOCARTA_EPHA4_PATHWAY	2.90746
BIOCARTA_GLEEVEC_PATHWAY	2.93472
BIOCARTA_NO2IL12_PATHWAY	3.00581
BIOCARTA_ERYTH_PATHWAY	3.02002
BIOCARTA_IL17_PATHWAY	3.11366
BIOCARTA_RAS_PATHWAY	3.1143
BIOCARTA_AKT_PATHWAY	3.12091
BIOCARTA_NTHI_PATHWAY	3.16574
BIOCARTA_GSK3_PATHWAY	3.17838
BIOCARTA_FREE_PATHWAY	3.21717
BIOCARTA_41BB_PATHWAY	3.26834
BIOCARTA_IL3_PATHWAY	3.27329
BIOCARTA_CYTOKINE_PATHWAY	3.31522
BIOCARTA_CTLA4_PATHWAY	3.38008
BIOCARTA_IL12_PATHWAY	3.38947
BIOCARTA_ATM_PATHWAY	3.4582
BIOCARTA_BCELLSURVIVAL_PATHWAY	3.49682
BIOCARTA_EGF_PATHWAY	3.64284
BIOCARTA_TOLL_PATHWAY	3.69271
BIOCARTA_TALL1_PATHWAY	3.82049
BIOCARTA_PDGF_PATHWAY	3.91049
BIOCARTA_STRESS_PATHWAY	4.05589
BIOCARTA_IL7_PATHWAY	4.07588
BIOCARTA_CD40_PATHWAY	4.08935
BIOCARTA_EPONFKB_PATHWAY	4.09179
BIOCARTA_INFLAM_PATHWAY	4.12134
BIOCARTA_PROTEASOME_PATHWAY	4.12995
BIOCARTA_MCM_PATHWAY	4.15076
BIOCARTA_HIVNEF_PATHWAY	4.21977
BIOCARTA_IL6_PATHWAY	4.29303
BIOCARTA_RNA_PATHWAY	4.50121
BIOCARTA_RELA_PATHWAY	4.59253
BIOCARTA_TNFR2_PATHWAY	4.88632
BIOCARTA_NFKB_PATHWAY	5.13446
BIOCARTA_RANKL_PATHWAY	5.23775
BIOCARTA_IL1R_PATHWAY	5.99732
BIOCARTA_IL22BP_PATHWAY	6.63199
BIOCARTA_DEATH_PATHWAY	6.7129
BIOCARTA_IL10_PATHWAY	7.75672

## Sheet: Kegg Pathways of Macrophage
Supplementary Data S5. Over/under representation scores of various Mactophage pathways from Kegg database
KEGG pathway name	Score
KEGG_HUNTINGTONS_DISEASE	-4.98783
KEGG_RIBOSOME	-4.77629
KEGG_PARKINSONS_DISEASE	-4.71519
KEGG_OXIDATIVE_PHOSPHORYLATION	-3.82055
KEGG_ALZHEIMERS_DISEASE	-3.43156
KEGG_CALCIUM_SIGNALING_PATHWAY	-3.22835
KEGG_CARDIAC_MUSCLE_CONTRACTION	-3.09818
KEGG_NEUROACTIVE_LIGAND_RECEPTOR_INTERACTION	-2.96442
KEGG_OLFACTORY_TRANSDUCTION	-2.74383
KEGG_VALINE_LEUCINE_AND_ISOLEUCINE_DEGRADATION	-2.45026
KEGG_LIMONENE_AND_PINENE_DEGRADATION	-2.25513
KEGG_N_GLYCAN_BIOSYNTHESIS	-2.20933
KEGG_RNA_POLYMERASE	-2.17522
KEGG_PROPANOATE_METABOLISM	-1.9666
KEGG_WNT_SIGNALING_PATHWAY	-1.93212
KEGG_TYROSINE_METABOLISM	-1.9012
KEGG_HISTIDINE_METABOLISM	-1.76868
KEGG_BETA_ALANINE_METABOLISM	-1.72791
KEGG_VASCULAR_SMOOTH_MUSCLE_CONTRACTION	-1.53345
KEGG_LYSINE_DEGRADATION	-1.52641
KEGG_PHENYLALANINE_METABOLISM	-1.51616
KEGG_REGULATION_OF_ACTIN_CYTOSKELETON	-1.51184
KEGG_INOSITOL_PHOSPHATE_METABOLISM	-1.48393
KEGG_PROXIMAL_TUBULE_BICARBONATE_RECLAMATION	-1.46868
KEGG_ASCORBATE_AND_ALDARATE_METABOLISM	-1.31568
KEGG_BASE_EXCISION_REPAIR	-1.2994
KEGG_TASTE_TRANSDUCTION	-1.28861
KEGG_ONE_CARBON_POOL_BY_FOLATE	-1.26384
KEGG_BUTANOATE_METABOLISM	-1.25346
KEGG_LONG_TERM_POTENTIATION	-1.17584
KEGG_RETINOL_METABOLISM	-1.08327
KEGG_ARACHIDONIC_ACID_METABOLISM	-1.0597
KEGG_DILATED_CARDIOMYOPATHY	-1.03939
KEGG_GLYCOSAMINOGLYCAN_BIOSYNTHESIS_HEPARAN_SULFATE	-1.0339
KEGG_FATTY_ACID_METABOLISM	-1.02604
KEGG_GLYCINE_SERINE_AND_THREONINE_METABOLISM	-0.958828
KEGG_MATURITY_ONSET_DIABETES_OF_THE_YOUNG	-0.934914
KEGG_PHOSPHATIDYLINOSITOL_SIGNALING_SYSTEM	-0.932594
KEGG_DRUG_METABOLISM_CYTOCHROME_P450	-0.883922
KEGG_BASAL_CELL_CARCINOMA	-0.881841
KEGG_PENTOSE_AND_GLUCURONATE_INTERCONVERSIONS	-0.848692
KEGG_PORPHYRIN_AND_CHLOROPHYLL_METABOLISM	-0.830575
KEGG_ARGININE_AND_PROLINE_METABOLISM	-0.775617
KEGG_HEDGEHOG_SIGNALING_PATHWAY	-0.691111
KEGG_GLYOXYLATE_AND_DICARBOXYLATE_METABOLISM	-0.588611
KEGG_ARRHYTHMOGENIC_RIGHT_VENTRICULAR_CARDIOMYOPATHY_ARVC	-0.568346
KEGG_PYRUVATE_METABOLISM	-0.560705
KEGG_PRIMARY_BILE_ACID_BIOSYNTHESIS	-0.52526
KEGG_NOTCH_SIGNALING_PATHWAY	-0.501724
KEGG_GLYCEROPHOSPHOLIPID_METABOLISM	-0.490403
KEGG_GLYCOSAMINOGLYCAN_BIOSYNTHESIS_CHONDROITIN_SULFATE	-0.428881
KEGG_ABC_TRANSPORTERS	-0.427442
KEGG_NITROGEN_METABOLISM	-0.403428
KEGG_DRUG_METABOLISM_OTHER_ENZYMES	-0.396876
KEGG_MELANOGENESIS	-0.390884
KEGG_CITRATE_CYCLE_TCA_CYCLE	-0.389639
KEGG_TAURINE_AND_HYPOTAURINE_METABOLISM	-0.382002
KEGG_GLYCOSPHINGOLIPID_BIOSYNTHESIS_LACTO_AND_NEOLACTO_SERIES	-0.379842
KEGG_PEROXISOME	-0.375042
KEGG_SULFUR_METABOLISM	-0.371453
KEGG_RENIN_ANGIOTENSIN_SYSTEM	-0.369124
KEGG_GNRH_SIGNALING_PATHWAY	-0.364316
KEGG_GLYCEROLIPID_METABOLISM	-0.363606
KEGG_GLYCOSPHINGOLIPID_BIOSYNTHESIS_GLOBO_SERIES	-0.360254
KEGG_GLYCOSYLPHOSPHATIDYLINOSITOL_GPI_ANCHOR_BIOSYNTHESIS	-0.307877
KEGG_ALANINE_ASPARTATE_AND_GLUTAMATE_METABOLISM	-0.289085
KEGG_GLIOMA	-0.268431
KEGG_AMINOACYL_TRNA_BIOSYNTHESIS	-0.259077
KEGG_RIBOFLAVIN_METABOLISM	-0.243071
KEGG_ALPHA_LINOLENIC_ACID_METABOLISM	-0.189003
KEGG_INSULIN_SIGNALING_PATHWAY	-0.16847
KEGG_VEGF_SIGNALING_PATHWAY	-0.16825
KEGG_PURINE_METABOLISM	-0.151339
KEGG_PPAR_SIGNALING_PATHWAY	-0.130264
KEGG_ALDOSTERONE_REGULATED_SODIUM_REABSORPTION	-0.121514
KEGG_ADHERENS_JUNCTION	-0.100819
KEGG_METABOLISM_OF_XENOBIOTICS_BY_CYTOCHROME_P450	-0.0690852
KEGG_VASOPRESSIN_REGULATED_WATER_REABSORPTION	-0.0391018
KEGG_AXON_GUIDANCE	0.0439922
KEGG_LINOLEIC_ACID_METABOLISM	0.0925013
KEGG_SELENOAMINO_ACID_METABOLISM	0.128822
KEGG_REGULATION_OF_AUTOPHAGY	0.152285
KEGG_NON_HOMOLOGOUS_END_JOINING	0.15512
KEGG_HYPERTROPHIC_CARDIOMYOPATHY_HCM	0.187264
KEGG_GLYCOSPHINGOLIPID_BIOSYNTHESIS_GANGLIO_SERIES	0.191018
KEGG_THYROID_CANCER	0.19273
KEGG_FRUCTOSE_AND_MANNOSE_METABOLISM	0.204509
KEGG_BIOSYNTHESIS_OF_UNSATURATED_FATTY_ACIDS	0.209595
KEGG_PENTOSE_PHOSPHATE_PATHWAY	0.23645
KEGG_NON_SMALL_CELL_LUNG_CANCER	0.244362
KEGG_O_GLYCAN_BIOSYNTHESIS	0.24566
KEGG_MELANOMA	0.248579
KEGG_ERBB_SIGNALING_PATHWAY	0.259174
KEGG_OOCYTE_MEIOSIS	0.259179
KEGG_GLYCOSAMINOGLYCAN_DEGRADATION	0.260019
KEGG_FOCAL_ADHESION	0.264761
KEGG_CYSTEINE_AND_METHIONINE_METABOLISM	0.277298
KEGG_AMYOTROPHIC_LATERAL_SCLEROSIS_ALS	0.292978
KEGG_VALINE_LEUCINE_AND_ISOLEUCINE_BIOSYNTHESIS	0.362767
KEGG_STARCH_AND_SUCROSE_METABOLISM	0.465445
KEGG_ENDOCYTOSIS	0.468122
KEGG_LEUKOCYTE_TRANSENDOTHELIAL_MIGRATION	0.486098
KEGG_PYRIMIDINE_METABOLISM	0.496472
KEGG_PANTOTHENATE_AND_COA_BIOSYNTHESIS	0.546307
KEGG_PRION_DISEASES	0.565429
KEGG_MTOR_SIGNALING_PATHWAY	0.631091
KEGG_MISMATCH_REPAIR	0.6715
KEGG_DORSO_VENTRAL_AXIS_FORMATION	0.688543
KEGG_MAPK_SIGNALING_PATHWAY	0.706954
KEGG_SPLICEOSOME	0.718754
KEGG_OTHER_GLYCAN_DEGRADATION	0.743062
KEGG_ECM_RECEPTOR_INTERACTION	0.744893
KEGG_FC_EPSILON_RI_SIGNALING_PATHWAY	0.796384
KEGG_LONG_TERM_DEPRESSION	0.831357
KEGG_GLYCOLYSIS_GLUCONEOGENESIS	0.865313
KEGG_TYPE_II_DIABETES_MELLITUS	0.887185
KEGG_COLORECTAL_CANCER	0.894415
KEGG_SNARE_INTERACTIONS_IN_VESICULAR_TRANSPORT	0.918933
KEGG_STEROID_HORMONE_BIOSYNTHESIS	0.933103
KEGG_GLYCOSAMINOGLYCAN_BIOSYNTHESIS_KERATAN_SULFATE	1.03776
KEGG_BASAL_TRANSCRIPTION_FACTORS	1.03874
KEGG_NUCLEOTIDE_EXCISION_REPAIR	1.04404
KEGG_GLUTATHIONE_METABOLISM	1.05224
KEGG_HOMOLOGOUS_RECOMBINATION	1.05536
KEGG_ENDOMETRIAL_CANCER	1.11319
KEGG_CHRONIC_MYELOID_LEUKEMIA	1.1264
KEGG_TGF_BETA_SIGNALING_PATHWAY	1.13066
KEGG_COMPLEMENT_AND_COAGULATION_CASCADES	1.13108
KEGG_GALACTOSE_METABOLISM	1.13913
KEGG_CIRCADIAN_RHYTHM_MAMMAL	1.1681
KEGG_TIGHT_JUNCTION	1.1852
KEGG_GAP_JUNCTION	1.21124
KEGG_TERPENOID_BACKBONE_BIOSYNTHESIS	1.31978
KEGG_ETHER_LIPID_METABOLISM	1.46276
KEGG_BLADDER_CANCER	1.57012
KEGG_TRYPTOPHAN_METABOLISM	1.5743
KEGG_AMINO_SUGAR_AND_NUCLEOTIDE_SUGAR_METABOLISM	1.60977
KEGG_PATHOGENIC_ESCHERICHIA_COLI_INFECTION	1.63046
KEGG_PROTEIN_EXPORT	1.79569
KEGG_FOLATE_BIOSYNTHESIS	2.02048
KEGG_ASTHMA	2.02324
KEGG_NICOTINATE_AND_NICOTINAMIDE_METABOLISM	2.07982
KEGG_PROGESTERONE_MEDIATED_OOCYTE_MATURATION	2.21444
KEGG_FC_GAMMA_R_MEDIATED_PHAGOCYTOSIS	2.38628
KEGG_ACUTE_MYELOID_LEUKEMIA	2.45026
KEGG_SPHINGOLIPID_METABOLISM	2.4937
KEGG_NEUROTROPHIN_SIGNALING_PATHWAY	2.54599
KEGG_T_CELL_RECEPTOR_SIGNALING_PATHWAY	2.56539
KEGG_RNA_DEGRADATION	2.6093
KEGG_VIBRIO_CHOLERAE_INFECTION	2.64054
KEGG_PRIMARY_IMMUNODEFICIENCY	2.678
KEGG_NATURAL_KILLER_CELL_MEDIATED_CYTOTOXICITY	2.88484
KEGG_SMALL_CELL_LUNG_CANCER	2.95918
KEGG_CELL_ADHESION_MOLECULES_CAMS	2.99381
KEGG_RENAL_CELL_CARCINOMA	3.05975
KEGG_STEROID_BIOSYNTHESIS	3.07196
KEGG_PANCREATIC_CANCER	3.10544
KEGG_UBIQUITIN_MEDIATED_PROTEOLYSIS	3.15519
KEGG_B_CELL_RECEPTOR_SIGNALING_PATHWAY	3.21228
KEGG_HEMATOPOIETIC_CELL_LINEAGE	3.31967
KEGG_DNA_REPLICATION	3.38528
KEGG_PROSTATE_CANCER	3.51004
KEGG_VIRAL_MYOCARDITIS	3.5848
KEGG_P53_SIGNALING_PATHWAY	3.68822
KEGG_ADIPOCYTOKINE_SIGNALING_PATHWAY	3.90313
KEGG_CELL_CYCLE	3.90317
KEGG_PATHWAYS_IN_CANCER	3.92525
KEGG_AUTOIMMUNE_THYROID_DISEASE	4.18813
KEGG_TYPE_I_DIABETES_MELLITUS	4.34335
KEGG_LYSOSOME	4.38886
KEGG_LEISHMANIA_INFECTION	4.77067
KEGG_INTESTINAL_IMMUNE_NETWORK_FOR_IGA_PRODUCTION	4.79122
KEGG_SYSTEMIC_LUPUS_ERYTHEMATOSUS	4.84822
KEGG_CYTOSOLIC_DNA_SENSING_PATHWAY	5.50817
KEGG_EPITHELIAL_CELL_SIGNALING_IN_HELICOBACTER_PYLORI_INFECTION	5.56402
KEGG_ALLOGRAFT_REJECTION	5.62572
KEGG_PROTEASOME	5.72502
KEGG_GRAFT_VERSUS_HOST_DISEASE	5.7664
KEGG_JAK_STAT_SIGNALING_PATHWAY	5.93988
KEGG_APOPTOSIS	6.73814
KEGG_CHEMOKINE_SIGNALING_PATHWAY	7.02213
KEGG_RIG_I_LIKE_RECEPTOR_SIGNALING_PATHWAY	7.11236
KEGG_ANTIGEN_PROCESSING_AND_PRESENTATION	7.30839
KEGG_NOD_LIKE_RECEPTOR_SIGNALING_PATHWAY	7.77082
KEGG_TOLL_LIKE_RECEPTOR_SIGNALING_PATHWAY	8.22981
KEGG_CYTOKINE_CYTOKINE_RECEPTOR_INTERACTION	9.46401
Meta.analysisZscore

## Sheet: Reactome pathways of Macrophage
Supplementary Data S5. Over/under representation scores of various Mactophage pathways from Reactome database
Reactome pathway name	Score
REACTOME_RESPIRATORY_ELECTRON_TRANSPORT_ATP_SYNTHESIS_BY_CHEMIOSMOTIC_COUPLING_AND_HEAT_PRODUCTION_BY_UNCOUPLING_PROTEINS_	-5.39593
REACTOME_TCA_CYCLE_AND_RESPIRATORY_ELECTRON_TRANSPORT	-5.30352
REACTOME_3_UTR_MEDIATED_TRANSLATIONAL_REGULATION	-5.06125
REACTOME_PEPTIDE_CHAIN_ELONGATION	-4.71711
REACTOME_INFLUENZA_VIRAL_RNA_TRANSCRIPTION_AND_REPLICATION	-4.54545
REACTOME_RESPIRATORY_ELECTRON_TRANSPORT	-4.28514
REACTOME_TRANSLATION	-3.69436
REACTOME_NONSENSE_MEDIATED_DECAY_ENHANCED_BY_THE_EXON_JUNCTION_COMPLEX	-3.40307
REACTOME_ACTIVATION_OF_THE_MRNA_UPON_BINDING_OF_THE_CAP_BINDING_COMPLEX_AND_EIFS_AND_SUBSEQUENT_BINDING_TO_43S	-3.16896
REACTOME_SRP_DEPENDENT_COTRANSLATIONAL_PROTEIN_TARGETING_TO_MEMBRANE	-3.1412
REACTOME_INFLUENZA_LIFE_CYCLE	-3.12166
REACTOME_FORMATION_OF_THE_TERNARY_COMPLEX_AND_SUBSEQUENTLY_THE_43S_COMPLEX	-3.06687
REACTOME_FORMATION_OF_ATP_BY_CHEMIOSMOTIC_COUPLING	-3.03384
REACTOME_TRAFFICKING_OF_AMPA_RECEPTORS	-2.9179
REACTOME_RESOLUTION_OF_AP_SITES_VIA_THE_SINGLE_NUCLEOTIDE_REPLACEMENT_PATHWAY	-2.88798
REACTOME_NEURONAL_SYSTEM	-2.78575
REACTOME_METABOLISM_OF_PROTEINS	-2.72254
REACTOME_BASE_FREE_SUGAR_PHOSPHATE_REMOVAL_VIA_THE_SINGLE_NUCLEOTIDE_REPLACEMENT_PATHWAY	-2.48189
REACTOME_POTASSIUM_CHANNELS	-2.42001
REACTOME_GAP_JUNCTION_DEGRADATION	-2.39785
REACTOME_EGFR_DOWNREGULATION	-2.36919
REACTOME_MICRORNA_MIRNA_BIOGENESIS	-2.36176
REACTOME_CELL_EXTRACELLULAR_MATRIX_INTERACTIONS	-2.36174
REACTOME_NEUROTRANSMITTER_RECEPTOR_BINDING_AND_DOWNSTREAM_TRANSMISSION_IN_THE_POSTSYNAPTIC_CELL	-2.30886
REACTOME_MITOCHONDRIAL_FATTY_ACID_BETA_OXIDATION	-2.28544
REACTOME_TRAFFICKING_OF_GLUR2_CONTAINING_AMPA_RECEPTORS	-2.23576
REACTOME_AMINE_LIGAND_BINDING_RECEPTORS	-2.22385
REACTOME_REGULATORY_RNA_PATHWAYS	-2.19258
REACTOME_CELL_JUNCTION_ORGANIZATION	-2.13103
REACTOME_TRANSMISSION_ACROSS_CHEMICAL_SYNAPSES	-2.12794
REACTOME_TRANSPORT_OF_VITAMINS_NUCLEOSIDES_AND_RELATED_MOLECULES	-2.04412
REACTOME_RETROGRADE_NEUROTROPHIN_SIGNALLING	-1.96085
REACTOME_BRANCHED_CHAIN_AMINO_ACID_CATABOLISM	-1.94994
REACTOME_DOPAMINE_NEUROTRANSMITTER_RELEASE_CYCLE	-1.93277
REACTOME_VOLTAGE_GATED_POTASSIUM_CHANNELS	-1.91969
REACTOME_GLYCOGEN_BREAKDOWN_GLYCOGENOLYSIS	-1.89009
REACTOME_VIRAL_MESSENGER_RNA_SYNTHESIS	-1.8326
REACTOME_MITOCHONDRIAL_PROTEIN_IMPORT	-1.83059
REACTOME_PURINE_RIBONUCLEOSIDE_MONOPHOSPHATE_BIOSYNTHESIS	-1.82688
REACTOME_FORMATION_OF_THE_HIV1_EARLY_ELONGATION_COMPLEX	-1.79317
REACTOME_OLFACTORY_SIGNALING_PATHWAY	-1.78122
REACTOME_MUSCLE_CONTRACTION	-1.73274
REACTOME_REGULATION_OF_INSULIN_SECRETION_BY_ACETYLCHOLINE	-1.72086
REACTOME_LIPOPROTEIN_METABOLISM	-1.69989
REACTOME_CA_DEPENDENT_EVENTS	-1.6871
REACTOME_HDL_MEDIATED_LIPID_TRANSPORT	-1.65678
REACTOME_ABORTIVE_ELONGATION_OF_HIV1_TRANSCRIPT_IN_THE_ABSENCE_OF_TAT	-1.65449
REACTOME_TERMINATION_OF_O_GLYCAN_BIOSYNTHESIS	-1.57775
REACTOME_BASE_EXCISION_REPAIR	-1.56192
REACTOME_GAP_JUNCTION_TRAFFICKING	-1.54479
REACTOME_LIGAND_GATED_ION_CHANNEL_TRANSPORT	-1.50463
REACTOME_A_TETRASACCHARIDE_LINKER_SEQUENCE_IS_REQUIRED_FOR_GAG_SYNTHESIS	-1.48827
REACTOME_HEPARAN_SULFATE_HEPARIN_HS_GAG_METABOLISM	-1.46003
REACTOME_INTEGRATION_OF_ENERGY_METABOLISM	-1.4509
REACTOME_RNA_POL_III_CHAIN_ELONGATION	-1.43457
REACTOME_PHOSPHOLIPASE_C_MEDIATED_CASCADE	-1.40399
REACTOME_ABCA_TRANSPORTERS_IN_LIPID_HOMEOSTASIS	-1.37169
REACTOME_MTORC1_MEDIATED_SIGNALLING	-1.36986
REACTOME_DARPP_32_EVENTS	-1.36547
REACTOME_SMOOTH_MUSCLE_CONTRACTION	-1.35505
REACTOME_INWARDLY_RECTIFYING_K_CHANNELS	-1.35115
REACTOME_ACETYLCHOLINE_BINDING_AND_DOWNSTREAM_EVENTS	-1.32576
REACTOME_HS_GAG_BIOSYNTHESIS	-1.311
REACTOME_PRESYNAPTIC_NICOTINIC_ACETYLCHOLINE_RECEPTORS	-1.3052
REACTOME_CELL_CELL_COMMUNICATION	-1.29418
REACTOME_HS_GAG_DEGRADATION	-1.28771
REACTOME_G_ALPHA_Q_SIGNALLING_EVENTS	-1.28679
REACTOME_MRNA_SPLICING_MINOR_PATHWAY	-1.28132
REACTOME_LIPID_DIGESTION_MOBILIZATION_AND_TRANSPORT	-1.28027
REACTOME_TRANSPORT_OF_ORGANIC_ANIONS	-1.26063
REACTOME_SIGNALING_BY_RHO_GTPASES	-1.25465
REACTOME_SEMA3A_PLEXIN_REPULSION_SIGNALING_BY_INHIBITING_INTEGRIN_ADHESION	-1.25272
REACTOME_SIGNAL_TRANSDUCTION_BY_L1	-1.24912
REACTOME_TGF_BETA_RECEPTOR_SIGNALING_IN_EMT_EPITHELIAL_TO_MESENCHYMAL_TRANSITION	-1.24596
REACTOME_ION_CHANNEL_TRANSPORT	-1.23796
REACTOME_RECYCLING_OF_BILE_ACIDS_AND_SALTS	-1.23521
REACTOME_ORGANIC_CATION_ANION_ZWITTERION_TRANSPORT	-1.22771
REACTOME_FORMATION_OF_TRANSCRIPTION_COUPLED_NER_TC_NER_REPAIR_COMPLEX	-1.21876
REACTOME_NCAM1_INTERACTIONS	-1.20734
REACTOME_PTM_GAMMA_CARBOXYLATION_HYPUSINE_FORMATION_AND_ARYLSULFATASE_ACTIVATION	-1.17321
REACTOME_NEGATIVE_REGULATION_OF_FGFR_SIGNALING	-1.1605
REACTOME_REGULATION_OF_INSULIN_SECRETION	-1.1526
REACTOME_MYOGENESIS	-1.15072
REACTOME_GAMMA_CARBOXYLATION_TRANSPORT_AND_AMINO_TERMINAL_CLEAVAGE_OF_PROTEINS	-1.15012
REACTOME_DAG_AND_IP3_SIGNALING	-1.14498
REACTOME_ACTIVATION_OF_NMDA_RECEPTOR_UPON_GLUTAMATE_BINDING_AND_POSTSYNAPTIC_EVENTS	-1.14216
REACTOME_NUCLEOTIDE_LIKE_PURINERGIC_RECEPTORS	-1.14196
REACTOME_PYRUVATE_METABOLISM_AND_CITRIC_ACID_TCA_CYCLE	-1.12998
REACTOME_RESOLUTION_OF_AP_SITES_VIA_THE_MULTIPLE_NUCLEOTIDE_PATCH_REPLACEMENT_PATHWAY	-1.12655
REACTOME_P2Y_RECEPTORS	-1.12636
REACTOME_POST_NMDA_RECEPTOR_ACTIVATION_EVENTS	-1.12283
REACTOME_GABA_A_RECEPTOR_ACTIVATION	-1.11018
REACTOME_SLBP_DEPENDENT_PROCESSING_OF_REPLICATION_DEPENDENT_HISTONE_PRE_MRNAS	-1.10097
REACTOME_SYNTHESIS_OF_BILE_ACIDS_AND_BILE_SALTS_VIA_7ALPHA_HYDROXYCHOLESTEROL	-1.09935
REACTOME_SPRY_REGULATION_OF_FGF_SIGNALING	-1.0918
REACTOME_COMMON_PATHWAY	-1.09034
REACTOME_REGULATION_OF_WATER_BALANCE_BY_RENAL_AQUAPORINS	-1.07819
REACTOME_ANDROGEN_BIOSYNTHESIS	-1.07608
REACTOME_MRNA_CAPPING	-1.07218
REACTOME_HORMONE_LIGAND_BINDING_RECEPTORS	-1.06932
REACTOME_REGULATION_OF_INSULIN_LIKE_GROWTH_FACTOR_IGF_ACTIVITY_BY_INSULIN_LIKE_GROWTH_FACTOR_BINDING_PROTEINS_IGFBPS	-1.06544
REACTOME_CTNNB1_PHOSPHORYLATION_CASCADE	-1.05928
REACTOME_O_LINKED_GLYCOSYLATION_OF_MUCINS	-1.05472
REACTOME_PREFOLDIN_MEDIATED_TRANSFER_OF_SUBSTRATE_TO_CCT_TRIC	-1.04778
REACTOME_DEFENSINS	-1.03482
REACTOME_PKA_MEDIATED_PHOSPHORYLATION_OF_CREB	-1.03172
REACTOME_PLATELET_CALCIUM_HOMEOSTASIS	-1.0233
REACTOME_VITAMIN_B5_PANTOTHENATE_METABOLISM	-1.01814
REACTOME_METABOLISM_OF_VITAMINS_AND_COFACTORS	-1.0146
REACTOME_DSCAM_INTERACTIONS	-1.01148
REACTOME_ABC_FAMILY_PROTEINS_MEDIATED_TRANSPORT	-1.00534
REACTOME_HIGHLY_CALCIUM_PERMEABLE_POSTSYNAPTIC_NICOTINIC_ACETYLCHOLINE_RECEPTORS	-1.00192
REACTOME_RNA_POL_III_TRANSCRIPTION_TERMINATION	-1.00018
REACTOME_UNBLOCKING_OF_NMDA_RECEPTOR_GLUTAMATE_BINDING_AND_ACTIVATION	-0.983606
REACTOME_STRIATED_MUSCLE_CONTRACTION	-0.982161
REACTOME_TANDEM_PORE_DOMAIN_POTASSIUM_CHANNELS	-0.959119
REACTOME_PLC_BETA_MEDIATED_EVENTS	-0.95242
REACTOME_CELL_CELL_JUNCTION_ORGANIZATION	-0.939021
REACTOME_NOREPINEPHRINE_NEUROTRANSMITTER_RELEASE_CYCLE	-0.931385
REACTOME_RNA_POL_III_TRANSCRIPTION_INITIATION_FROM_TYPE_3_PROMOTER	-0.930904
REACTOME_BILE_SALT_AND_ORGANIC_ANION_SLC_TRANSPORTERS	-0.90308
REACTOME_CHONDROITIN_SULFATE_DERMATAN_SULFATE_METABOLISM	-0.885812
REACTOME_SIGNALING_BY_ROBO_RECEPTOR	-0.869884
REACTOME_CGMP_EFFECTS	-0.859236
REACTOME_ERK_MAPK_TARGETS	-0.856835
REACTOME_ACETYLCHOLINE_NEUROTRANSMITTER_RELEASE_CYCLE	-0.856732
REACTOME_AMINE_DERIVED_HORMONES	-0.851587
REACTOME_FORMATION_OF_RNA_POL_II_ELONGATION_COMPLEX_	-0.850367
REACTOME_TIGHT_JUNCTION_INTERACTIONS	-0.845333
REACTOME_PYRUVATE_METABOLISM	-0.842578
REACTOME_SIGNALING_BY_ACTIVATED_POINT_MUTANTS_OF_FGFR1	-0.840476
REACTOME_RNA_POL_I_TRANSCRIPTION_TERMINATION	-0.838156
REACTOME_SIGNALING_BY_FGFR3_MUTANTS	-0.835113
REACTOME_AQUAPORIN_MEDIATED_TRANSPORT	-0.832704
REACTOME_ERKS_ARE_INACTIVATED	-0.82277
REACTOME_FGFR_LIGAND_BINDING_AND_ACTIVATION	-0.814703
REACTOME_OPIOID_SIGNALLING	-0.809262
REACTOME_PEROXISOMAL_LIPID_METABOLISM	-0.782727
REACTOME_NEUROTRANSMITTER_RELEASE_CYCLE	-0.78247
REACTOME_FORMATION_OF_FIBRIN_CLOT_CLOTTING_CASCADE	-0.781772
REACTOME_ETHANOL_OXIDATION	-0.779554
REACTOME_DOWNREGULATION_OF_TGF_BETA_RECEPTOR_SIGNALING	-0.768291
REACTOME_ADENYLATE_CYCLASE_ACTIVATING_PATHWAY	-0.76566
REACTOME_CHYLOMICRON_MEDIATED_LIPID_TRANSPORT	-0.762537
REACTOME_SYNTHESIS_SECRETION_AND_DEACYLATION_OF_GHRELIN	-0.745942
REACTOME_GLUCOSE_METABOLISM	-0.742278
REACTOME_REGULATION_OF_PYRUVATE_DEHYDROGENASE_PDH_COMPLEX	-0.721805
REACTOME_GLUCONEOGENESIS	-0.716248
REACTOME_RAS_ACTIVATION_UOPN_CA2_INFUX_THROUGH_NMDA_RECEPTOR	-0.715723
REACTOME_INHIBITION_OF_VOLTAGE_GATED_CA2_CHANNELS_VIA_GBETA_GAMMA_SUBUNITS	-0.710365
REACTOME_PASSIVE_TRANSPORT_BY_AQUAPORINS	-0.706278
REACTOME_GABA_RECEPTOR_ACTIVATION	-0.691832
REACTOME_APOBEC3G_MEDIATED_RESISTANCE_TO_HIV1_INFECTION	-0.687862
REACTOME_CLASS_C_3_METABOTROPIC_GLUTAMATE_PHEROMONE_RECEPTORS	-0.684509
REACTOME_EXTRACELLULAR_MATRIX_ORGANIZATION	-0.651162
REACTOME_TGF_BETA_RECEPTOR_SIGNALING_ACTIVATES_SMADS	-0.644036
REACTOME_ELEVATION_OF_CYTOSOLIC_CA2_LEVELS	-0.635363
REACTOME_SLC_MEDIATED_TRANSMEMBRANE_TRANSPORT	-0.631072
REACTOME_BILE_ACID_AND_BILE_SALT_METABOLISM	-0.626951
REACTOME_THE_ACTIVATION_OF_ARYLSULFATASES	-0.623425
REACTOME_SEROTONIN_RECEPTORS	-0.621613
REACTOME_RNA_POL_III_TRANSCRIPTION_INITIATION_FROM_TYPE_2_PROMOTER	-0.612505
REACTOME_ACYL_CHAIN_REMODELLING_OF_PI	-0.603305
REACTOME_DOWNREGULATION_OF_ERBB2_ERBB3_SIGNALING	-0.597947
REACTOME_PI3K_CASCADE	-0.588623
REACTOME_AMINO_ACID_SYNTHESIS_AND_INTERCONVERSION_TRANSAMINATION	-0.58098
REACTOME_FGFR2C_LIGAND_BINDING_AND_ACTIVATION	-0.580737
REACTOME_ACTIVATION_OF_RAC	-0.580586
REACTOME_ELONGATION_ARREST_AND_RECOVERY	-0.575069
REACTOME_AMINE_COMPOUND_SLC_TRANSPORTERS	-0.570924
REACTOME_CS_DS_DEGRADATION	-0.567341
REACTOME_SYNTHESIS_OF_BILE_ACIDS_AND_BILE_SALTS	-0.557924
REACTOME_FORMATION_OF_INCISION_COMPLEX_IN_GG_NER	-0.543211
REACTOME_GASTRIN_CREB_SIGNALLING_PATHWAY_VIA_PKC_AND_MAPK	-0.542062
REACTOME_FGFR4_LIGAND_BINDING_AND_ACTIVATION	-0.533878
REACTOME_GABA_SYNTHESIS_RELEASE_REUPTAKE_AND_DEGRADATION	-0.514026
REACTOME_DEGRADATION_OF_THE_EXTRACELLULAR_MATRIX	-0.49929
REACTOME_CITRIC_ACID_CYCLE_TCA_CYCLE	-0.485699
REACTOME_TRANSPORT_OF_GLUCOSE_AND_OTHER_SUGARS_BILE_SALTS_AND_ORGANIC_ACIDS_METAL_IONS_AND_AMINE_COMPOUNDS	-0.485506
REACTOME_GLYCEROPHOSPHOLIPID_BIOSYNTHESIS	-0.481325
REACTOME_ADVANCED_GLYCOSYLATION_ENDPRODUCT_RECEPTOR_SIGNALING	-0.478143
REACTOME_FGFR1_LIGAND_BINDING_AND_ACTIVATION	-0.47326
REACTOME_CRMPS_IN_SEMA3A_SIGNALING	-0.472237
REACTOME_PURINE_METABOLISM	-0.470898
REACTOME_ADHERENS_JUNCTIONS_INTERACTIONS	-0.469128
REACTOME_SYNTHESIS_OF_BILE_ACIDS_AND_BILE_SALTS_VIA_24_HYDROXYCHOLESTEROL	-0.469078
REACTOME_INTRINSIC_PATHWAY	-0.455325
REACTOME_COLLAGEN_FORMATION	-0.44535
REACTOME_FORMATION_OF_TUBULIN_FOLDING_INTERMEDIATES_BY_CCT_TRIC	-0.437822
REACTOME_SYNTHESIS_OF_PA	-0.43339
REACTOME_RNA_POL_II_TRANSCRIPTION_PRE_INITIATION_AND_PROMOTER_OPENING	-0.427924
REACTOME_NA_CL_DEPENDENT_NEUROTRANSMITTER_TRANSPORTERS	-0.413245
REACTOME_KERATAN_SULFATE_DEGRADATION	-0.403539
REACTOME_PEPTIDE_HORMONE_BIOSYNTHESIS	-0.402675
REACTOME_POST_TRANSLATIONAL_MODIFICATION_SYNTHESIS_OF_GPI_ANCHORED_PROTEINS	-0.400281
REACTOME_N_GLYCAN_ANTENNAE_ELONGATION	-0.397788
REACTOME_CREB_PHOSPHORYLATION_THROUGH_THE_ACTIVATION_OF_RAS	-0.389556
REACTOME_ABACAVIR_TRANSPORT_AND_METABOLISM	-0.384812
REACTOME_ION_TRANSPORT_BY_P_TYPE_ATPASES	-0.380087
REACTOME_IONOTROPIC_ACTIVITY_OF_KAINATE_RECEPTORS	-0.375808
REACTOME_TRANSMEMBRANE_TRANSPORT_OF_SMALL_MOLECULES	-0.372825
REACTOME_TRNA_AMINOACYLATION	-0.372342
REACTOME_RECYCLING_PATHWAY_OF_L1	-0.372112
REACTOME_INCRETIN_SYNTHESIS_SECRETION_AND_INACTIVATION	-0.370957
REACTOME_MRNA_DECAY_BY_3_TO_5_EXORIBONUCLEASE	-0.37047
REACTOME_PLATELET_SENSITIZATION_BY_LDL	-0.366175
REACTOME_METABOLISM_OF_CARBOHYDRATES	-0.355373
REACTOME_ACYL_CHAIN_REMODELLING_OF_PG	-0.340016
REACTOME_NCAM_SIGNALING_FOR_NEURITE_OUT_GROWTH	-0.339675
REACTOME_CREB_PHOSPHORYLATION_THROUGH_THE_ACTIVATION_OF_CAMKII	-0.334058
REACTOME_NITRIC_OXIDE_STIMULATES_GUANYLATE_CYCLASE	-0.318155
REACTOME_REGULATION_OF_BETA_CELL_DEVELOPMENT	-0.302133
REACTOME_BETA_DEFENSINS	-0.282093
REACTOME_GLUCAGON_SIGNALING_IN_METABOLIC_REGULATION	-0.270641
REACTOME_XENOBIOTICS	-0.269289
REACTOME_N_GLYCAN_ANTENNAE_ELONGATION_IN_THE_MEDIAL_TRANS_GOLGI	-0.267268
REACTOME_ACTIVATED_POINT_MUTANTS_OF_FGFR2	-0.259132
REACTOME_GPCR_DOWNSTREAM_SIGNALING	-0.258313
REACTOME_MRNA_SPLICING	-0.256616
REACTOME_SYNTHESIS_SECRETION_AND_INACTIVATION_OF_GLP1	-0.255924
REACTOME_CHONDROITIN_SULFATE_BIOSYNTHESIS	-0.247773
REACTOME_RNA_POL_I_TRANSCRIPTION_INITIATION	-0.244574
REACTOME_L1CAM_INTERACTIONS	-0.239933
REACTOME_METABOLISM_OF_PORPHYRINS	-0.233881
REACTOME_GABA_B_RECEPTOR_ACTIVATION	-0.233223
REACTOME_SULFUR_AMINO_ACID_METABOLISM	-0.223242
REACTOME_PLATELET_HOMEOSTASIS	-0.207508
REACTOME_ACTIVATION_OF_THE_AP1_FAMILY_OF_TRANSCRIPTION_FACTORS	-0.205443
REACTOME_TRANSCRIPTION_COUPLED_NER_TC_NER	-0.205418
REACTOME_POST_TRANSLATIONAL_PROTEIN_MODIFICATION	-0.203775
REACTOME_HYALURONAN_UPTAKE_AND_DEGRADATION	-0.197297
REACTOME_SYNTHESIS_SECRETION_AND_INACTIVATION_OF_GIP	-0.195837
REACTOME_NUCLEAR_EVENTS_KINASE_AND_TRANSCRIPTION_FACTOR_ACTIVATION	-0.187149
REACTOME_NUCLEOTIDE_EXCISION_REPAIR	-0.184451
REACTOME_GLYCOSAMINOGLYCAN_METABOLISM	-0.17756
REACTOME_THROMBIN_SIGNALLING_THROUGH_PROTEINASE_ACTIVATED_RECEPTORS_PARS	-0.168638
REACTOME_CYTOSOLIC_SULFONATION_OF_SMALL_MOLECULES	-0.162513
REACTOME_ROLE_OF_SECOND_MESSENGERS_IN_NETRIN1_SIGNALING	-0.15389
REACTOME_RNA_POL_III_TRANSCRIPTION	-0.126285
REACTOME_SIGNALING_BY_EGFR_IN_CANCER	-0.125345
REACTOME_NRAGE_SIGNALS_DEATH_THROUGH_JNK	-0.124325
REACTOME_GAP_JUNCTION_ASSEMBLY	-0.122411
REACTOME_FACILITATIVE_NA_INDEPENDENT_GLUCOSE_TRANSPORTERS	-0.114144
REACTOME_CYTOSOLIC_TRNA_AMINOACYLATION	-0.107573
REACTOME_PRE_NOTCH_PROCESSING_IN_GOLGI	-0.106497
REACTOME_DNA_REPAIR	-0.101903
REACTOME_HYALURONAN_METABOLISM	-0.0929369
REACTOME_LYSOSOME_VESICLE_BIOGENESIS	-0.0799234
REACTOME_INTEGRIN_CELL_SURFACE_INTERACTIONS	-0.040978
REACTOME_GLYCOPROTEIN_HORMONES	-0.0398034
REACTOME_REGULATION_OF_GENE_EXPRESSION_IN_BETA_CELLS	-0.0371572
REACTOME_INTERACTION_BETWEEN_L1_AND_ANKYRINS	-0.0175462
REACTOME_OPSINS	0.00441578
REACTOME_METABOLISM_OF_NON_CODING_RNA	0.0125623
REACTOME_PHASE1_FUNCTIONALIZATION_OF_COMPOUNDS	0.0178161
REACTOME_RAP1_SIGNALLING	0.0251443
REACTOME_ACYL_CHAIN_REMODELLING_OF_PS	0.0320651
REACTOME_ACTIVATION_OF_KAINATE_RECEPTORS_UPON_GLUTAMATE_BINDING	0.0653343
REACTOME_MITOCHONDRIAL_TRNA_AMINOACYLATION	0.0667771
REACTOME_CLASS_B_2_SECRETIN_FAMILY_RECEPTORS	0.074813
REACTOME_AXON_GUIDANCE	0.0940326
REACTOME_TRANSPORT_OF_INORGANIC_CATIONS_ANIONS_AND_AMINO_ACIDS_OLIGOPEPTIDES	0.0964745
REACTOME_SIGNALING_BY_TGF_BETA_RECEPTOR_COMPLEX	0.111579
REACTOME_RNA_POL_II_PRE_TRANSCRIPTION_EVENTS	0.112029
REACTOME_SIGNALING_BY_FGFR	0.114691
REACTOME_MRNA_PROCESSING	0.129633
REACTOME_NEGATIVE_REGULATION_OF_THE_PI3K_AKT_NETWORK	0.13168
REACTOME_PROCESSING_OF_CAPPED_INTRON_CONTAINING_PRE_MRNA	0.155036
REACTOME_SYNTHESIS_OF_PIPS_AT_THE_LATE_ENDOSOME_MEMBRANE	0.157223
REACTOME_REVERSIBLE_HYDRATION_OF_CARBON_DIOXIDE	0.158321
REACTOME_MEMBRANE_BINDING_AND_TARGETTING_OF_GAG_PROTEINS	0.159581
REACTOME_SIGNALING_BY_GPCR	0.164478
REACTOME_CONVERSION_FROM_APC_C_CDC20_TO_APC_C_CDH1_IN_LATE_ANAPHASE	0.166956
REACTOME_PKB_MEDIATED_EVENTS	0.168401
REACTOME_ROLE_OF_DCC_IN_REGULATING_APOPTOSIS	0.169435
REACTOME_CREATION_OF_C4_AND_C2_ACTIVATORS	0.174234
REACTOME_ACYL_CHAIN_REMODELLING_OF_PE	0.192705
REACTOME_G1_PHASE	0.195803
REACTOME_DOWNSTREAM_SIGNALING_OF_ACTIVATED_FGFR	0.204864
REACTOME_INTERACTIONS_OF_VPR_WITH_HOST_CELLULAR_PROTEINS	0.211939
REACTOME_PURINE_CATABOLISM	0.232043
REACTOME_SYNTHESIS_OF_GLYCOSYLPHOSPHATIDYLINOSITOL_GPI	0.237119
REACTOME_NEF_MEDIATES_DOWN_MODULATION_OF_CELL_SURFACE_RECEPTORS_BY_RECRUITING_THEM_TO_CLATHRIN_ADAPTERS	0.267959
REACTOME_EICOSANOID_LIGAND_BINDING_RECEPTORS	0.27254
REACTOME_INITIAL_TRIGGERING_OF_COMPLEMENT	0.272545
REACTOME_PLATELET_AGGREGATION_PLUG_FORMATION	0.278558
REACTOME_PROCESSING_OF_CAPPED_INTRONLESS_PRE_MRNA	0.315571
REACTOME_GLUTAMATE_NEUROTRANSMITTER_RELEASE_CYCLE	0.322669
REACTOME_REGULATION_OF_INSULIN_SECRETION_BY_GLUCAGON_LIKE_PEPTIDE1	0.327239
REACTOME_PROTEOLYTIC_CLEAVAGE_OF_SNARE_COMPLEX_PROTEINS	0.33358
REACTOME_INSULIN_RECEPTOR_SIGNALLING_CASCADE	0.338042
REACTOME_COMPLEMENT_CASCADE	0.339582
REACTOME_HORMONE_SENSITIVE_LIPASE_HSL_MEDIATED_TRIACYLGLYCEROL_HYDROLYSIS	0.340702
REACTOME_G_BETA_GAMMA_SIGNALLING_THROUGH_PLC_BETA	0.341839
REACTOME_INTEGRATION_OF_PROVIRUS	0.347647
REACTOME_DEVELOPMENTAL_BIOLOGY	0.352971
REACTOME_BOTULINUM_NEUROTOXICITY	0.35514
REACTOME_MAPK_TARGETS_NUCLEAR_EVENTS_MEDIATED_BY_MAP_KINASES	0.359174
REACTOME_SEMA3A_PAK_DEPENDENT_AXON_REPULSION	0.363927
REACTOME_TRANSPORT_OF_MATURE_MRNA_DERIVED_FROM_AN_INTRONLESS_TRANSCRIPT	0.365205
REACTOME_FRS2_MEDIATED_CASCADE	0.366208
REACTOME_THE_ROLE_OF_NEF_IN_HIV1_REPLICATION_AND_DISEASE_PATHOGENESIS	0.385045
REACTOME_GLUTATHIONE_CONJUGATION	0.390218
REACTOME_SIGNAL_ATTENUATION	0.391412
REACTOME_SIGNALING_BY_NODAL	0.3925
REACTOME_SHC_RELATED_EVENTS	0.416994
REACTOME_BIOLOGICAL_OXIDATIONS	0.41923
REACTOME_ACTIVATED_NOTCH1_TRANSMITS_SIGNAL_TO_THE_NUCLEUS	0.42362
REACTOME_DCC_MEDIATED_ATTRACTIVE_SIGNALING	0.42763
REACTOME_SHC_MEDIATED_CASCADE	0.435318
REACTOME_THROMBOXANE_SIGNALLING_THROUGH_TP_RECEPTOR	0.44403
REACTOME_G_ALPHA_S_SIGNALLING_EVENTS	0.449604
REACTOME_G_ALPHA_Z_SIGNALLING_EVENTS	0.454341
REACTOME_GLUCAGON_TYPE_LIGAND_RECEPTORS	0.477263
REACTOME_G_ALPHA1213_SIGNALLING_EVENTS	0.48053
REACTOME_PI_METABOLISM	0.490899
REACTOME_GLOBAL_GENOMIC_NER_GG_NER	0.50083
REACTOME_KERATAN_SULFATE_BIOSYNTHESIS	0.501209
REACTOME_SEMA4D_INDUCED_CELL_MIGRATION_AND_GROWTH_CONE_COLLAPSE	0.507923
REACTOME_GRB2_EVENTS_IN_ERBB2_SIGNALING	0.513807
REACTOME_ACYL_CHAIN_REMODELLING_OF_PC	0.516345
REACTOME_GENERATION_OF_SECOND_MESSENGER_MOLECULES	0.51807
REACTOME_DIGESTION_OF_DIETARY_CARBOHYDRATE	0.521161
REACTOME_CDC6_ASSOCIATION_WITH_THE_ORC_ORIGIN_COMPLEX	0.521509
REACTOME_INSULIN_SYNTHESIS_AND_PROCESSING	0.529145
REACTOME_DOUBLE_STRAND_BREAK_REPAIR	0.546523
REACTOME_PROTEIN_FOLDING	0.555332
REACTOME_POST_CHAPERONIN_TUBULIN_FOLDING_PATHWAY	0.556436
REACTOME_CYTOCHROME_P450_ARRANGED_BY_SUBSTRATE_TYPE	0.557878
REACTOME_ADENYLATE_CYCLASE_INHIBITORY_PATHWAY	0.558172
REACTOME_PURINE_SALVAGE	0.575538
REACTOME_BIOSYNTHESIS_OF_THE_N_GLYCAN_PRECURSOR_DOLICHOL_LIPID_LINKED_OLIGOSACCHARIDE_LLO_AND_TRANSFER_TO_A_NASCENT_PROTEIN	0.583794
REACTOME_KINESINS	0.585913
REACTOME_PHASE_II_CONJUGATION	0.585979
REACTOME_SYNTHESIS_OF_PC	0.586428
REACTOME_DESTABILIZATION_OF_MRNA_BY_KSRP	0.599562
REACTOME_PRE_NOTCH_EXPRESSION_AND_PROCESSING	0.604709
REACTOME_HOMOLOGOUS_RECOMBINATION_REPAIR_OF_REPLICATION_INDEPENDENT_DOUBLE_STRAND_BREAKS	0.620198
REACTOME_METABOLISM_OF_RNA	0.625224
REACTOME_INHIBITION_OF_INSULIN_SECRETION_BY_ADRENALINE_NORADRENALINE	0.626895
REACTOME_SYNTHESIS_OF_PIPS_AT_THE_PLASMA_MEMBRANE	0.664373
REACTOME_GPCR_LIGAND_BINDING	0.665641
REACTOME_PI_3K_CASCADE	0.673417
REACTOME_SIGNALING_BY_ERBB2	0.676512
REACTOME_METABOLISM_OF_MRNA	0.691602
REACTOME_SYNTHESIS_OF_PIPS_AT_THE_GOLGI_MEMBRANE	0.693782
REACTOME_PLATELET_ADHESION_TO_EXPOSED_COLLAGEN	0.694883
REACTOME_NUCLEAR_RECEPTOR_TRANSCRIPTION_PATHWAY	0.713966
REACTOME_KERATAN_SULFATE_KERATIN_METABOLISM	0.7164
REACTOME_METABOLISM_OF_STEROID_HORMONES_AND_VITAMINS_A_AND_D	0.724507
REACTOME_ZINC_TRANSPORTERS	0.735796
REACTOME_PI3K_EVENTS_IN_ERBB2_SIGNALING	0.746828
REACTOME_GLUCURONIDATION	0.75706
REACTOME_REGULATION_OF_COMPLEMENT_CASCADE	0.758311
REACTOME_STEROID_HORMONES	0.774865
REACTOME_SIGNAL_REGULATORY_PROTEIN_SIRP_FAMILY_INTERACTIONS	0.779558
REACTOME_REMOVAL_OF_THE_FLAP_INTERMEDIATE_FROM_THE_C_STRAND	0.796526
REACTOME_SHC1_EVENTS_IN_ERBB4_SIGNALING	0.799859
REACTOME_OTHER_SEMAPHORIN_INTERACTIONS	0.808451
REACTOME_NGF_SIGNALLING_VIA_TRKA_FROM_THE_PLASMA_MEMBRANE	0.808824
REACTOME_ENDOSOMAL_SORTING_COMPLEX_REQUIRED_FOR_TRANSPORT_ESCRT	0.812233
REACTOME_SYNTHESIS_OF_PIPS_AT_THE_EARLY_ENDOSOME_MEMBRANE	0.82181
REACTOME_SEMA4D_IN_SEMAPHORIN_SIGNALING	0.827233
REACTOME_PYRIMIDINE_METABOLISM	0.829058
REACTOME_P130CAS_LINKAGE_TO_MAPK_SIGNALING_FOR_INTEGRINS	0.833564
REACTOME_ASSOCIATION_OF_TRIC_CCT_WITH_TARGET_PROTEINS_DURING_BIOSYNTHESIS	0.841616
REACTOME_NEP_NS2_INTERACTS_WITH_THE_CELLULAR_EXPORT_MACHINERY	0.844575
REACTOME_INTEGRIN_ALPHAIIB_BETA3_SIGNALING	0.858777
REACTOME_REGULATION_OF_THE_FANCONI_ANEMIA_PATHWAY	0.860504
REACTOME_CASPASE_MEDIATED_CLEAVAGE_OF_CYTOSKELETAL_PROTEINS	0.861556
REACTOME_REGULATION_OF_GLUCOKINASE_BY_GLUCOKINASE_REGULATORY_PROTEIN	0.879911
REACTOME_REGULATION_OF_AMPK_ACTIVITY_VIA_LKB1	0.880234
REACTOME_NEPHRIN_INTERACTIONS	0.882186
REACTOME_PI3K_EVENTS_IN_ERBB4_SIGNALING	0.884669
REACTOME_G_PROTEIN_ACTIVATION	0.885617
REACTOME_CLASS_A1_RHODOPSIN_LIKE_RECEPTORS	0.886202
REACTOME_DOWNREGULATION_OF_SMAD2_3_SMAD4_TRANSCRIPTIONAL_ACTIVITY	0.89368
REACTOME_METABOLISM_OF_POLYAMINES	0.903174
REACTOME_GLUCOSE_TRANSPORT	0.914213
REACTOME_RAF_MAP_KINASE_CASCADE	0.915547
REACTOME_BINDING_AND_ENTRY_OF_HIV_VIRION	0.921356
REACTOME_SIGNALING_BY_NOTCH	0.963619
REACTOME_SIGNALING_BY_FGFR_IN_DISEASE	0.979683
REACTOME_SEMAPHORIN_INTERACTIONS	0.981309
REACTOME_ALPHA_LINOLENIC_ACID_ALA_METABOLISM	0.988596
REACTOME_ADP_SIGNALLING_THROUGH_P2RY1	0.989772
REACTOME_PRE_NOTCH_TRANSCRIPTION_AND_TRANSLATION	1.00325
REACTOME_RORA_ACTIVATES_CIRCADIAN_EXPRESSION	1.0116
REACTOME_NUCLEAR_SIGNALING_BY_ERBB4	1.01619
REACTOME_NEF_MEDIATED_DOWNREGULATION_OF_MHC_CLASS_I_COMPLEX_CELL_SURFACE_EXPRESSION	1.01915
REACTOME_ANTIGEN_ACTIVATES_B_CELL_RECEPTOR_LEADING_TO_GENERATION_OF_SECOND_MESSENGERS	1.03009
REACTOME_AKT_PHOSPHORYLATES_TARGETS_IN_THE_CYTOSOL	1.03284
REACTOME_G_PROTEIN_BETA_GAMMA_SIGNALLING	1.04468
REACTOME_ENERGY_DEPENDENT_REGULATION_OF_MTOR_BY_LKB1_AMPK	1.04592
REACTOME_REGULATED_PROTEOLYSIS_OF_P75NTR	1.05781
REACTOME_TRANSPORT_OF_MATURE_TRANSCRIPT_TO_CYTOPLASM	1.06126
REACTOME_RESPONSE_TO_ELEVATED_PLATELET_CYTOSOLIC_CA2_	1.06329
REACTOME_DEADENYLATION_OF_MRNA	1.06599
REACTOME_CLEAVAGE_OF_GROWING_TRANSCRIPT_IN_THE_TERMINATION_REGION_	1.06703
REACTOME_TIE2_SIGNALING	1.06781
REACTOME_GLYCOLYSIS	1.07913
REACTOME_SIGNALING_BY_NOTCH4	1.07926
REACTOME_LATE_PHASE_OF_HIV_LIFE_CYCLE	1.08275
REACTOME_GRB2_SOS_PROVIDES_LINKAGE_TO_MAPK_SIGNALING_FOR_INTERGRINS_	1.08708
REACTOME_BASIGIN_INTERACTIONS	1.1029
REACTOME_PIP3_ACTIVATES_AKT_SIGNALING	1.10759
REACTOME_RNA_POL_II_TRANSCRIPTION	1.11107
REACTOME_PHOSPHORYLATION_OF_CD3_AND_TCR_ZETA_CHAINS	1.11196
REACTOME_CIRCADIAN_REPRESSION_OF_EXPRESSION_BY_REV_ERBA	1.1204
REACTOME_PYRIMIDINE_CATABOLISM	1.12082
REACTOME_EFFECTS_OF_PIP2_HYDROLYSIS	1.12858
REACTOME_SIGNALING_BY_BMP	1.13754
REACTOME_SIGNALING_BY_NOTCH1	1.14597
REACTOME_MRNA_DECAY_BY_5_TO_3_EXORIBONUCLEASE	1.14732
REACTOME_CELL_DEATH_SIGNALLING_VIA_NRAGE_NRIF_AND_NADE	1.14965
REACTOME_TRANSPORT_TO_THE_GOLGI_AND_SUBSEQUENT_MODIFICATION	1.14985
REACTOME_DEADENYLATION_DEPENDENT_MRNA_DECAY	1.15311
REACTOME_SIGNALING_BY_NOTCH3	1.16453
REACTOME_PHOSPHORYLATION_OF_THE_APC_C	1.16891
REACTOME_METAL_ION_SLC_TRANSPORTERS	1.1987
REACTOME_TRIGLYCERIDE_BIOSYNTHESIS	1.20293
REACTOME_REPAIR_SYNTHESIS_FOR_GAP_FILLING_BY_DNA_POL_IN_TC_NER	1.20544
REACTOME_ASSOCIATION_OF_LICENSING_FACTORS_WITH_THE_PRE_REPLICATIVE_COMPLEX	1.2097
REACTOME_SHC_MEDIATED_SIGNALLING	1.231
REACTOME_PROSTACYCLIN_SIGNALLING_THROUGH_PROSTACYCLIN_RECEPTOR	1.24464
REACTOME_INHIBITION_OF_REPLICATION_INITIATION_OF_DAMAGED_DNA_BY_RB1_E2F1	1.25969
REACTOME_NOTCH1_INTRACELLULAR_DOMAIN_REGULATES_TRANSCRIPTION	1.26424
REACTOME_G2_M_DNA_DAMAGE_CHECKPOINT	1.30262
REACTOME_TRANSLOCATION_OF_ZAP_70_TO_IMMUNOLOGICAL_SYNAPSE	1.30576
REACTOME_YAP1_AND_WWTR1_TAZ_STIMULATED_GENE_EXPRESSION	1.31128
REACTOME_SMAD2_SMAD3_SMAD4_HETEROTRIMER_REGULATES_TRANSCRIPTION	1.33064
REACTOME_EARLY_PHASE_OF_HIV_LIFE_CYCLE	1.34214
REACTOME_NOTCH_HLH_TRANSCRIPTION_PATHWAY	1.36909
REACTOME_ADP_SIGNALLING_THROUGH_P2RY12	1.37151
REACTOME_SHC1_EVENTS_IN_EGFR_SIGNALING	1.37411
REACTOME_SOS_MEDIATED_SIGNALLING	1.37886
REACTOME_ASPARAGINE_N_LINKED_GLYCOSYLATION	1.37952
REACTOME_TRANSCRIPTIONAL_ACTIVITY_OF_SMAD2_SMAD3_SMAD4_HETEROTRIMER	1.38841
REACTOME_G_BETA_GAMMA_SIGNALLING_THROUGH_PI3KGAMMA	1.40811
REACTOME_METABOLISM_OF_NUCLEOTIDES	1.41492
REACTOME_PROCESSING_OF_INTRONLESS_PRE_MRNAS	1.41932
REACTOME_SIGNALLING_BY_NGF	1.42215
REACTOME_GAB1_SIGNALOSOME	1.43114
REACTOME_ACTIVATED_AMPK_STIMULATES_FATTY_ACID_OXIDATION_IN_MUSCLE	1.4373
REACTOME_N_GLYCAN_TRIMMING_IN_THE_ER_AND_CALNEXIN_CALRETICULIN_CYCLE	1.47507
REACTOME_HIV_LIFE_CYCLE	1.47911
REACTOME_INHIBITION_OF_THE_PROTEOLYTIC_ACTIVITY_OF_APC_C_REQUIRED_FOR_THE_ONSET_OF_ANAPHASE_BY_MITOTIC_SPINDLE_CHECKPOINT_COMPONENTS	1.49306
REACTOME_PROSTANOID_LIGAND_RECEPTORS	1.50723
REACTOME_PI3K_AKT_ACTIVATION	1.51679
REACTOME_GLYCOSPHINGOLIPID_METABOLISM	1.52902
REACTOME_CYCLIN_A_B1_ASSOCIATED_EVENTS_DURING_G2_M_TRANSITION	1.52922
REACTOME_PHOSPHOLIPID_METABOLISM	1.53068
REACTOME_GOLGI_ASSOCIATED_VESICLE_BIOGENESIS	1.55059
REACTOME_REGULATION_OF_RHEB_GTPASE_ACTIVITY_BY_AMPK	1.55663
REACTOME_APC_CDC20_MEDIATED_DEGRADATION_OF_NEK2A	1.55795
REACTOME_ENDOGENOUS_STEROLS	1.58188
REACTOME_SIGNALING_BY_PDGF	1.58555
REACTOME_SIGNALING_BY_INSULIN_RECEPTOR	1.59237
REACTOME_APOPTOTIC_CLEAVAGE_OF_CELLULAR_PROTEINS	1.60302
REACTOME_SIGNALING_BY_CONSTITUTIVELY_ACTIVE_EGFR	1.60645
REACTOME_SIGNALLING_TO_P38_VIA_RIT_AND_RIN	1.61594
REACTOME_SIGNALING_BY_FGFR1_MUTANTS	1.62426
REACTOME_P75_NTR_RECEPTOR_MEDIATED_SIGNALLING	1.62621
REACTOME_TRANSCRIPTIONAL_REGULATION_OF_WHITE_ADIPOCYTE_DIFFERENTIATION	1.63999
REACTOME_DESTABILIZATION_OF_MRNA_BY_BRF1	1.66227
REACTOME_SYNTHESIS_OF_SUBSTRATES_IN_N_GLYCAN_BIOSYTHESIS	1.67396
REACTOME_DOWNSTREAM_SIGNAL_TRANSDUCTION	1.67878
REACTOME_ARMS_MEDIATED_ACTIVATION	1.68868
REACTOME_SIGNALING_BY_NOTCH2	1.70237
REACTOME_VEGF_LIGAND_RECEPTOR_INTERACTIONS	1.70252
REACTOME_PROCESSIVE_SYNTHESIS_ON_THE_LAGGING_STRAND	1.7049
REACTOME_RNA_POL_I_RNA_POL_III_AND_MITOCHONDRIAL_TRANSCRIPTION	1.71968
REACTOME_PROLONGED_ERK_ACTIVATION_EVENTS	1.736
REACTOME_TRANSPORT_OF_RIBONUCLEOPROTEINS_INTO_THE_HOST_NUCLEUS	1.77396
REACTOME_SIGNAL_AMPLIFICATION	1.77443
REACTOME_ENOS_ACTIVATION_AND_REGULATION	1.77914
REACTOME_FANCONI_ANEMIA_PATHWAY	1.7899
REACTOME_APC_C_CDC20_MEDIATED_DEGRADATION_OF_CYCLIN_B	1.79582
REACTOME_FACTORS_INVOLVED_IN_MEGAKARYOCYTE_DEVELOPMENT_AND_PLATELET_PRODUCTION	1.79772
REACTOME_TRANS_GOLGI_NETWORK_VESICLE_BUDDING	1.81209
REACTOME_G_ALPHA_I_SIGNALLING_EVENTS	1.83175
REACTOME_MRNA_3_END_PROCESSING	1.83689
REACTOME_NETRIN1_SIGNALING	1.84615
REACTOME_ACTIVATION_OF_BH3_ONLY_PROTEINS	1.84953
REACTOME_FATTY_ACYL_COA_BIOSYNTHESIS	1.87064
REACTOME_REGULATION_OF_SIGNALING_BY_CBL	1.89074
REACTOME_RECRUITMENT_OF_NUMA_TO_MITOTIC_CENTROSOMES	1.90728
REACTOME_FATTY_ACID_TRIACYLGLYCEROL_AND_KETONE_BODY_METABOLISM	1.91769
REACTOME_METABOLISM_OF_AMINO_ACIDS_AND_DERIVATIVES	1.92602
REACTOME_NRIF_SIGNALS_CELL_DEATH_FROM_THE_NUCLEUS	1.97468
REACTOME_SIGNALING_BY_HIPPO	1.99311
REACTOME_CALNEXIN_CALRETICULIN_CYCLE	2.00858
REACTOME_SIGNALING_BY_ERBB4	2.02365
REACTOME_SIGNALLING_TO_RAS	2.02695
REACTOME_TETRAHYDROBIOPTERIN_BH4_SYNTHESIS_RECYCLING_SALVAGE_AND_REGULATION	2.05138
REACTOME_P38MAPK_EVENTS	2.06346
REACTOME_MAP_KINASE_ACTIVATION_IN_TLR_CASCADE	2.08776
REACTOME_COPI_MEDIATED_TRANSPORT	2.09361
REACTOME_INSULIN_RECEPTOR_RECYCLING	2.09639
REACTOME_LOSS_OF_NLP_FROM_MITOTIC_CENTROSOMES	2.0974
REACTOME_ACTIVATION_OF_CHAPERONE_GENES_BY_XBP1S	2.12752
REACTOME_METABOLISM_OF_LIPIDS_AND_LIPOPROTEINS	2.12788
REACTOME_REGULATION_OF_HYPOXIA_INDUCIBLE_FACTOR_HIF_BY_OXYGEN	2.13927
REACTOME_PD1_SIGNALING	2.16041
REACTOME_SIGNALING_BY_FGFR_MUTANTS	2.16995
REACTOME_EXTENSION_OF_TELOMERES	2.17267
REACTOME_POL_SWITCHING	2.17448
REACTOME_OXYGEN_DEPENDENT_PROLINE_HYDROXYLATION_OF_HYPOXIA_INDUCIBLE_FACTOR_ALPHA	2.18024
REACTOME_CELL_SURFACE_INTERACTIONS_AT_THE_VASCULAR_WALL	2.21847
REACTOME_RECEPTOR_LIGAND_BINDING_INITIATES_THE_SECOND_PROTEOLYTIC_CLEAVAGE_OF_NOTCH_RECEPTOR	2.26882
REACTOME_LAGGING_STRAND_SYNTHESIS	2.30009
REACTOME_IRAK1_RECRUITS_IKK_COMPLEX	2.30171
REACTOME_RECRUITMENT_OF_MITOTIC_CENTROSOME_PROTEINS_AND_COMPLEXES	2.31233
REACTOME_E2F_ENABLED_INHIBITION_OF_PRE_REPLICATION_COMPLEX_FORMATION	2.31291
REACTOME_APOPTOTIC_EXECUTION_PHASE	2.35005
REACTOME_GPVI_MEDIATED_ACTIVATION_CASCADE	2.35451
REACTOME_PLATELET_ACTIVATION_SIGNALING_AND_AGGREGATION	2.37111
REACTOME_CD28_DEPENDENT_PI3K_AKT_SIGNALING	2.40078
REACTOME_BMAL1_CLOCK_NPAS2_ACTIVATES_CIRCADIAN_EXPRESSION	2.42695
REACTOME_AMINO_ACID_AND_OLIGOPEPTIDE_SLC_TRANSPORTERS	2.42867
REACTOME_TRANSCRIPTION	2.47521
REACTOME_AMYLOIDS	2.48906
REACTOME_MITOTIC_G2_G2_M_PHASES	2.49113
REACTOME_PPARA_ACTIVATES_GENE_EXPRESSION	2.50308
REACTOME_APOPTOSIS_INDUCED_DNA_FRAGMENTATION	2.50373
REACTOME_CIRCADIAN_CLOCK	2.5174
REACTOME_PECAM1_INTERACTIONS	2.52032
REACTOME_PROLACTIN_RECEPTOR_SIGNALING	2.52503
REACTOME_RNA_POL_I_TRANSCRIPTION	2.52694
REACTOME_SIGNALLING_TO_ERKS	2.53987
REACTOME_MEMBRANE_TRAFFICKING	2.54474
REACTOME_HEMOSTASIS	2.57973
REACTOME_TCR_SIGNALING	2.59978
REACTOME_CD28_DEPENDENT_VAV1_PATHWAY	2.59997
REACTOME_SYNTHESIS_AND_INTERCONVERSION_OF_NUCLEOTIDE_DI_AND_TRIPHOSPHATES	2.62997
REACTOME_SPHINGOLIPID_DE_NOVO_BIOSYNTHESIS	2.66682
REACTOME_REGULATION_OF_KIT_SIGNALING	2.67975
REACTOME_PEPTIDE_LIGAND_BINDING_RECEPTORS	2.69097
REACTOME_AMINO_ACID_TRANSPORT_ACROSS_THE_PLASMA_MEMBRANE	2.71981
REACTOME_G0_AND_EARLY_G1	2.74439
REACTOME_MEIOTIC_SYNAPSIS	2.75013
REACTOME_APOPTOTIC_CLEAVAGE_OF_CELL_ADHESION_PROTEINS	2.75853
REACTOME_TRAF6_MEDIATED_IRF7_ACTIVATION_IN_TLR7_8_OR_9_SIGNALING	2.79339
REACTOME_SIGNALING_BY_FGFR1_FUSION_MUTANTS	2.80928
REACTOME_LATENT_INFECTION_OF_HOMO_SAPIENS_WITH_MYCOBACTERIUM_TUBERCULOSIS	2.85417
REACTOME_SPHINGOLIPID_METABOLISM	2.87592
REACTOME_CHOLESTEROL_BIOSYNTHESIS	2.90716
REACTOME_SYNTHESIS_OF_VERY_LONG_CHAIN_FATTY_ACYL_COAS	2.91433
REACTOME_SYNTHESIS_OF_PE	2.94661
REACTOME_IRAK2_MEDIATED_ACTIVATION_OF_TAK1_COMPLEX_UPON_TLR7_8_OR_9_STIMULATION	2.9723
REACTOME_CTLA4_INHIBITORY_SIGNALING	3.015
REACTOME_DIABETES_PATHWAYS	3.0164
REACTOME_IL_RECEPTOR_SHC_SIGNALING	3.01741
REACTOME_ACTIVATION_OF_GENES_BY_ATF4	3.12133
REACTOME_INFLAMMASOMES	3.19577
REACTOME_TRAF6_MEDIATED_INDUCTION_OF_NFKB_AND_MAP_KINASES_UPON_TLR7_8_OR_9_ACTIVATION	3.20428
REACTOME_INTRINSIC_PATHWAY_FOR_APOPTOSIS	3.20851
REACTOME_TRAF6_MEDIATED_INDUCTION_OF_TAK1_COMPLEX	3.2488
REACTOME_TRYPTOPHAN_CATABOLISM	3.26172
REACTOME_DESTABILIZATION_OF_MRNA_BY_TRISTETRAPROLIN_TTP	3.28093
REACTOME_MHC_CLASS_II_ANTIGEN_PRESENTATION	3.28127
REACTOME_ACTIVATION_OF_IRF3_IRF7_MEDIATED_BY_TBK1_IKK_EPSILON	3.28995
REACTOME_P75NTR_RECRUITS_SIGNALLING_COMPLEXES	3.29236
REACTOME_MEIOSIS	3.31032
REACTOME_NFKB_IS_ACTIVATED_AND_SIGNALS_SURVIVAL	3.32354
REACTOME_IL_2_SIGNALING	3.33797
REACTOME_MYD88_MAL_CASCADE_INITIATED_ON_PLASMA_MEMBRANE	3.36244
REACTOME_IMMUNOREGULATORY_INTERACTIONS_BETWEEN_A_LYMPHOID_AND_A_NON_LYMPHOID_CELL	3.36737
REACTOME_ACTIVATED_TAK1_MEDIATES_P38_MAPK_ACTIVATION	3.37162
REACTOME_JNK_C_JUN_KINASES_PHOSPHORYLATION_AND_ACTIVATION_MEDIATED_BY_ACTIVATED_HUMAN_TAK1	3.38079
REACTOME_PACKAGING_OF_TELOMERE_ENDS	3.42626
REACTOME_MEIOTIC_RECOMBINATION	3.47216
REACTOME_IL_7_SIGNALING	3.52504
REACTOME_ACTIVATION_OF_CHAPERONES_BY_ATF6_ALPHA	3.57164
REACTOME_RNA_POL_I_PROMOTER_OPENING	3.57679
REACTOME_CD28_CO_STIMULATION	3.58693
REACTOME_ACTIVATION_OF_THE_PRE_REPLICATIVE_COMPLEX	3.60716
REACTOME_THE_NLRP3_INFLAMMASOME	3.64627
REACTOME_IKK_COMPLEX_RECRUITMENT_MEDIATED_BY_RIP1	3.65149
REACTOME_ACTIVATION_OF_CHAPERONE_GENES_BY_ATF6_ALPHA	3.66259
REACTOME_PERK_REGULATED_GENE_EXPRESSION	3.70401
REACTOME_DOWNSTREAM_TCR_SIGNALING	3.72083
REACTOME_TRANSFERRIN_ENDOCYTOSIS_AND_RECYCLING	3.74654
REACTOME_COSTIMULATION_BY_THE_CD28_FAMILY	3.75763
REACTOME_UNWINDING_OF_DNA	3.77876
REACTOME_TRAFFICKING_AND_PROCESSING_OF_ENDOSOMAL_TLR	3.78307
REACTOME_REGULATION_OF_IFNA_SIGNALING	3.81108
REACTOME_GROWTH_HORMONE_RECEPTOR_SIGNALING	3.902
REACTOME_IL_3_5_AND_GM_CSF_SIGNALING	3.90402
REACTOME_HOST_INTERACTIONS_OF_HIV_FACTORS	3.93192
REACTOME_TELOMERE_MAINTENANCE	3.95585
REACTOME_IRON_UPTAKE_AND_TRANSPORT	4.00502
REACTOME_SIGNALING_BY_SCF_KIT	4.05459
REACTOME_NFKB_AND_MAP_KINASES_ACTIVATION_MEDIATED_BY_TLR4_SIGNALING_REPERTOIRE	4.05771
REACTOME_HIV_INFECTION	4.06336
REACTOME_P75NTR_SIGNALS_VIA_NFKB	4.06931
REACTOME_DNA_STRAND_ELONGATION	4.12626
REACTOME_RIP_MEDIATED_NFKB_ACTIVATION_VIA_DAI	4.15508
REACTOME_MITOTIC_PROMETAPHASE	4.19193
REACTOME_SIGNALING_BY_WNT	4.19969
REACTOME_G2_M_CHECKPOINTS	4.23012
REACTOME_UNFOLDED_PROTEIN_RESPONSE	4.23228
REACTOME_TRIF_MEDIATED_TLR3_SIGNALING	4.28132
REACTOME_ACTIVATION_OF_ATR_IN_RESPONSE_TO_REPLICATION_STRESS	4.32249
REACTOME_TRAF6_MEDIATED_NFKB_ACTIVATION	4.3808
REACTOME_CROSS_PRESENTATION_OF_SOLUBLE_EXOGENOUS_ANTIGENS_ENDOSOMES	4.45825
REACTOME_TRAF3_DEPENDENT_IRF_ACTIVATION_PATHWAY	4.49057
REACTOME_REGULATION_OF_IFNG_SIGNALING	4.64436
REACTOME_ACTIVATED_TLR4_SIGNALLING	4.68401
REACTOME_TRAF6_MEDIATED_IRF7_ACTIVATION	4.72685
REACTOME_AUTODEGRADATION_OF_CDH1_BY_CDH1_APC_C	4.77091
REACTOME_CHROMOSOME_MAINTENANCE	4.77189
REACTOME_E2F_MEDIATED_REGULATION_OF_DNA_REPLICATION	4.77221
REACTOME_NFKB_ACTIVATION_THROUGH_FADD_RIP1_PATHWAY_MEDIATED_BY_CASPASE_8_AND10	4.86461
REACTOME_APC_C_CDH1_MEDIATED_DEGRADATION_OF_CDC20_AND_OTHER_APC_C_CDH1_TARGETED_PROTEINS_IN_LATE_MITOSIS_EARLY_G1	4.86943
REACTOME_NOD1_2_SIGNALING_PATHWAY	4.88993
REACTOME_TOLL_RECEPTOR_CASCADES	4.91327
REACTOME_TAK1_ACTIVATES_NFKB_BY_PHOSPHORYLATION_AND_ACTIVATION_OF_IKKS_COMPLEX	4.94263
REACTOME_REGULATION_OF_APOPTOSIS	4.98029
REACTOME_DEPOSITION_OF_NEW_CENPA_CONTAINING_NUCLEOSOMES_AT_THE_CENTROMERE	4.9845
REACTOME_ENDOSOMAL_VACUOLAR_PATHWAY	5.01623
REACTOME_EXTRINSIC_PATHWAY_FOR_APOPTOSIS	5.04928
REACTOME_AUTODEGRADATION_OF_THE_E3_UBIQUITIN_LIGASE_COP1	5.10912
REACTOME_G1_S_SPECIFIC_TRANSCRIPTION	5.12783
REACTOME_DESTABILIZATION_OF_MRNA_BY_AUF1_HNRNP_D0	5.19494
REACTOME_REGULATION_OF_MRNA_STABILITY_BY_PROTEINS_THAT_BIND_AU_RICH_ELEMENTS	5.32595
REACTOME_VIF_MEDIATED_DEGRADATION_OF_APOBEC3G	5.44993
REACTOME_P53_INDEPENDENT_G1_S_DNA_DAMAGE_CHECKPOINT	5.56881
REACTOME_IL_6_SIGNALING	5.61856
REACTOME_CDT1_ASSOCIATION_WITH_THE_CDC6_ORC_ORIGIN_COMPLEX	5.70916
REACTOME_ANTIGEN_PROCESSING_UBIQUITINATION_PROTEASOME_DEGRADATION	5.73608
REACTOME_CDK_MEDIATED_PHOSPHORYLATION_AND_REMOVAL_OF_CDC6	5.80965
REACTOME_SCF_BETA_TRCP_MEDIATED_DEGRADATION_OF_EMI1	5.8272
REACTOME_NUCLEOTIDE_BINDING_DOMAIN_LEUCINE_RICH_REPEAT_CONTAINING_RECEPTOR_NLR_SIGNALING_PATHWAYS	5.83693
REACTOME_P53_DEPENDENT_G1_DNA_DAMAGE_RESPONSE	5.89025
REACTOME_REGULATION_OF_ORNITHINE_DECARBOXYLASE_ODC	5.93285
REACTOME_APC_C_CDC20_MEDIATED_DEGRADATION_OF_MITOTIC_PROTEINS	6.02087
REACTOME_REGULATION_OF_MITOTIC_CELL_CYCLE	6.18482
REACTOME_SIGNALING_BY_THE_B_CELL_RECEPTOR_BCR	6.25568
REACTOME_NEGATIVE_REGULATORS_OF_RIG_I_MDA5_SIGNALING	6.28138
REACTOME_ASSEMBLY_OF_THE_PRE_REPLICATIVE_COMPLEX	6.32032
REACTOME_CYCLIN_E_ASSOCIATED_EVENTS_DURING_G1_S_TRANSITION_	6.42047
REACTOME_IL1_SIGNALING	6.44498
REACTOME_M_G1_TRANSITION	6.53027
REACTOME_DOWNSTREAM_SIGNALING_EVENTS_OF_B_CELL_RECEPTOR_BCR	6.55637
REACTOME_SCFSKP2_MEDIATED_DEGRADATION_OF_P27_P21	6.62943
REACTOME_GENERIC_TRANSCRIPTION_PATHWAY	6.67341
REACTOME_APOPTOSIS	6.68786
REACTOME_MITOTIC_G1_G1_S_PHASES	6.72203
REACTOME_ACTIVATION_OF_NF_KAPPAB_IN_B_CELLS	6.72965
REACTOME_ANTIGEN_PROCESSING_CROSS_PRESENTATION	6.761
REACTOME_CHEMOKINE_RECEPTORS_BIND_CHEMOKINES	6.79365
REACTOME_ANTIVIRAL_MECHANISM_BY_IFN_STIMULATED_GENES	6.87372
REACTOME_CELL_CYCLE_CHECKPOINTS	7.01803
REACTOME_ANTIGEN_PRESENTATION_FOLDING_ASSEMBLY_AND_PEPTIDE_LOADING_OF_CLASS_I_MHC	7.02516
REACTOME_INNATE_IMMUNE_SYSTEM	7.18003
REACTOME_ORC1_REMOVAL_FROM_CHROMATIN	7.2259
REACTOME_CLASS_I_MHC_MEDIATED_ANTIGEN_PROCESSING_PRESENTATION	7.36937
REACTOME_SYNTHESIS_OF_DNA	7.45271
REACTOME_S_PHASE	7.52652
REACTOME_MITOTIC_M_M_G1_PHASES	7.63204
REACTOME_CELL_CYCLE_MITOTIC	7.63555
REACTOME_ER_PHAGOSOME_PATHWAY	7.80111
REACTOME_RIG_I_MDA5_MEDIATED_INDUCTION_OF_IFN_ALPHA_BETA_PATHWAYS	7.8185
REACTOME_G1_S_TRANSITION	7.92058
REACTOME_DNA_REPLICATION	8.33858
REACTOME_CELL_CYCLE	8.40832
REACTOME_ADAPTIVE_IMMUNE_SYSTEM	8.89898
REACTOME_SIGNALING_BY_ILS	9.02223
REACTOME_INTERFERON_GAMMA_SIGNALING	10.5852
REACTOME_INTERFERON_ALPHA_BETA_SIGNALING	13.5068
REACTOME_INTERFERON_SIGNALING	13.8941
REACTOME_IMMUNE_SYSTEM	15.1338
REACTOME_CYTOKINE_SIGNALING_IN_IMMUNE_SYSTEM	15.812

## Sheet: Cellular localization
Supplementary Data S5. Over/under representation scores of various Mactophage pathways from Cellular localization
Cellular localization	Score
MITOCHONDRIAL_INNER_MEMBRANE	-4.69066
MITOCHONDRION	-4.5278
ORGANELLE_INNER_MEMBRANE	-4.32762
MITOCHONDRIAL_PART	-3.99976
MITOCHONDRIAL_MEMBRANE_PART	-3.81417
MITOCHONDRIAL_ENVELOPE	-3.32756
MITOCHONDRIAL_RESPIRATORY_CHAIN	-3.05948
MITOCHONDRIAL_MEMBRANE	-3.03944
MITOCHONDRIAL_RESPIRATORY_CHAIN_COMPLEX_I	-2.85918
RESPIRATORY_CHAIN_COMPLEX_I	-2.85885
NADH_DEHYDROGENASE_COMPLEX	-2.85733
MITOCHONDRIAL_MATRIX	-2.35105
MITOCHONDRIAL_LUMEN	-2.34993
CONTRACTILE_FIBER_PART	-2.32554
CONTRACTILE_FIBER	-2.27712
EUKARYOTIC_TRANSLATION_INITIATION_FACTOR_3_COMPLEX	-2.25791
NUCLEAR_CHROMATIN	-1.97539
HISTONE_DEACETYLASE_COMPLEX	-1.91433
MYOFIBRIL	-1.83187
MYOSIN_COMPLEX	-1.81927
VOLTAGE_GATED_POTASSIUM_CHANNEL_COMPLEX	-1.77274
SYNAPSE	-1.69885
SARCOMERE	-1.66911
SITE_OF_POLARIZED_GROWTH	-1.60782
PROTEINACEOUS_EXTRACELLULAR_MATRIX	-1.47458
NICOTINIC_ACETYLCHOLINE_GATED_RECEPTOR_CHANNEL_COMPLEX	-1.43116
FOCAL_ADHESION	-1.41789
GROWTH_CONE	-1.39867
NUCLEAR_CHROMOSOME_PART	-1.39681
EXTRACELLULAR_MATRIX	-1.3726
RIBOSOMAL_SUBUNIT	-1.34726
MITOCHONDRIAL_RIBOSOME	-1.27751
ORGANELLAR_RIBOSOME	-1.27742
SMALL_NUCLEAR_RIBONUCLEOPROTEIN_COMPLEX	-1.22342
PERINUCLEAR_REGION_OF_CYTOPLASM	-1.21328
ANCHORED_TO_MEMBRANE	-1.17813
ANCHORED_TO_PLASMA_MEMBRANE	-1.17575
PLASMA_MEMBRANE	-1.15978
RIBOSOME	-1.127
VOLTAGE_GATED_CALCIUM_CHANNEL_COMPLEX	-1.0979
ADHERENS_JUNCTION	-1.0791
EXTRACELLULAR_MATRIX_PART	-1.03623
PLASMA_MEMBRANE_PART	-1.00926
EARLY_ENDOSOME	-0.985805
CELL_SOMA	-0.966485
COLLAGEN	-0.949803
INTRINSIC_TO_PLASMA_MEMBRANE	-0.939575
DENDRITE	-0.930631
CORTICAL_ACTIN_CYTOSKELETON	-0.85227
BASAL_LAMINA	-0.840384
SYNAPSE_PART	-0.821093
ENVELOPE	-0.814133
ORGANELLE_ENVELOPE	-0.813926
CELL_SUBSTRATE_ADHERENS_JUNCTION	-0.799718
INTEGRAL_TO_PLASMA_MEMBRANE	-0.77456
CELL_MATRIX_JUNCTION	-0.765519
INTERMEDIATE_FILAMENT_CYTOSKELETON	-0.689932
INTERMEDIATE_FILAMENT	-0.689174
MICROBODY	-0.666887
PEROXISOME	-0.666362
CONDENSED_NUCLEAR_CHROMOSOME	-0.592788
PROTON_TRANSPORTING_TWO_SECTOR_ATPASE_COMPLEX	-0.589732
RECEPTOR_COMPLEX	-0.578216
AXON	-0.572918
NEURON_PROJECTION	-0.558536
ACTIN_CYTOSKELETON	-0.492559
U12_DEPENDENT_SPLICEOSOME	-0.490445
RIBONUCLEOPROTEIN_COMPLEX	-0.484346
MEMBRANE_PART	-0.472188
EXTRINSIC_TO_PLASMA_MEMBRANE	-0.463053
BASEMENT_MEMBRANE	-0.452104
RNA_POLYMERASE_COMPLEX	-0.446336
NUCLEAR_DNA_DIRECTED_RNA_POLYMERASE_COMPLEX	-0.445583
DNA_DIRECTED_RNA_POLYMERASE_COMPLEX	-0.444673
ENDOCYTIC_VESICLE	-0.439526
RUFFLE	-0.41389
INTERCELLULAR_JUNCTION	-0.382154
TIGHT_JUNCTION	-0.328857
SYNAPTIC_VESICLE	-0.313084
CELL_JUNCTION	-0.27828
CLATHRIN_COATED_VESICLE	-0.275268
DNA_DIRECTED_RNA_POLYMERASEII_CORE_COMPLEX	-0.250682
NUCLEAR_CHROMOSOME	-0.205658
EXTRINSIC_TO_MEMBRANE	-0.205128
SPLICEOSOME	-0.201797
INTRINSIC_TO_MEMBRANE	-0.195038
INTEGRIN_COMPLEX	-0.183973
OLIGOSACCHARYL_TRANSFERASE_COMPLEX	-0.171682
SMALL_RIBOSOMAL_SUBUNIT	-0.167897
MITOCHONDRIAL_SMALL_RIBOSOMAL_SUBUNIT	-0.167303
ORGANELLAR_SMALL_RIBOSOMAL_SUBUNIT	-0.165854
MICROTUBULE_ASSOCIATED_COMPLEX	-0.163578
INTEGRAL_TO_ENDOPLASMIC_RETICULUM_MEMBRANE	-0.163212
INTRINSIC_TO_ENDOPLASMIC_RETICULUM_MEMBRANE	-0.161855
INTEGRAL_TO_MEMBRANE	-0.148651
DYSTROPHIN_ASSOCIATED_GLYCOPROTEIN_COMPLEX	-0.130025
APICOLATERAL_PLASMA_MEMBRANE	-0.0878355
APICAL_JUNCTION_COMPLEX	-0.0869487
MEMBRANE	-0.0467128
IMMUNOLOGICAL_SYNAPSE	-0.0431053
CORNIFIED_ENVELOPE	-0.0350829
INTRINSIC_TO_GOLGI_MEMBRANE	-0.0266695
CHROMATIN	-0.0229816
KINESIN_COMPLEX	0.0250448
LAMELLIPODIUM	0.0273217
TRANS_GOLGI_NETWORK_TRANSPORT_VESICLE	0.0313601
LEADING_EDGE	0.032363
TRANSCRIPTION_FACTOR_TFIID_COMPLEX	0.0508753
INTEGRAL_TO_GOLGI_MEMBRANE	0.0690836
TRANSPORT_VESICLE	0.0964792
NUCLEOLAR_PART	0.14445
CHROMATIN_REMODELING_COMPLEX	0.19636
TRANS_GOLGI_NETWORK	0.277958
MEMBRANE_BOUND_VESICLE	0.324536
CYTOPLASMIC_MEMBRANE_BOUND_VESICLE	0.329888
INTEGRATOR_COMPLEX	0.344594
TRANSCRIPTION_FACTOR_COMPLEX	0.430722
COATED_VESICLE	0.459064
APICAL_PLASMA_MEMBRANE	0.461491
EXTERNAL_SIDE_OF_PLASMA_MEMBRANE	0.465107
NUCLEAR_SPECK	0.46597
NUCLEAR_UBIQUITIN_LIGASE_COMPLEX	0.467382
GOLGI_ASSOCIATED_VESICLE	0.48203
CYTOPLASMIC_VESICLE	0.486351
HETEROGENEOUS_NUCLEAR_RIBONUCLEOPROTEIN_COMPLEX	0.529955
NUCLEAR_MATRIX	0.598747
CORTICAL_CYTOSKELETON	0.600412
ENDOSOME	0.600557
CELL_PROJECTION_PART	0.602139
APICAL_PART_OF_CELL	0.618127
LYSOSOME	0.626459
LYTIC_VACUOLE	0.627149
DNA_DIRECTED_RNA_POLYMERASEII_HOLOENZYME	0.628079
COATED_VESICLE_MEMBRANE	0.647057
COATED_MEMBRANE	0.651005
MEMBRANE_COAT	0.651919
UBIQUITIN_LIGASE_COMPLEX	0.665506
CELL_PROJECTION	0.67954
VESICLE	0.704784
SECRETORY_GRANULE	0.716187
VESICLE_MEMBRANE	0.717002
INTEGRAL_TO_ORGANELLE_MEMBRANE	0.733035
CYTOPLASMIC_VESICLE_MEMBRANE	0.746957
CYTOPLASMIC_VESICLE_PART	0.748332
ACTIN_FILAMENT	0.763667
PROTEIN_SERINE_THREONINE_PHOSPHATASE_COMPLEX	0.769126
VESICLE_COAT	0.779577
CYTOPLASMIC_PART	0.844889
CYTOSKELETON	0.856863
ENDOPLASMIC_RETICULUM_MEMBRANE	0.884179
INTRINSIC_TO_ORGANELLE_MEMBRANE	0.926134
CYTOSOLIC_PART	0.987193
CELL_CORTEX_PART	0.993935
MACROMOLECULAR_COMPLEX	1.01498
CELL_CORTEX	1.06681
SPINDLE_POLE	1.09032
NUCLEAR_ENVELOPE_ENDOPLASMIC_RETICULUM_NETWORK	1.10569
MITOCHONDRIAL_OUTER_MEMBRANE	1.11939
ORGANELLE_MEMBRANE	1.14681
NUCLEAR_REPLICATION_FORK	1.19546
INTERCALATED_DISC	1.20331
MEMBRANE_FRACTION	1.23924
PEROXISOMAL_MEMBRANE	1.2709
MICROBODY_MEMBRANE	1.27409
BASOLATERAL_PLASMA_MEMBRANE	1.27444
PROTEIN_COMPLEX	1.2916
LIPID_RAFT	1.30323
NUCLEOPLASM	1.32091
INSOLUBLE_FRACTION	1.34547
VACUOLE	1.3632
GOLGI_MEMBRANE	1.38196
CELL_SURFACE	1.39357
PEROXISOMAL_PART	1.43835
MICROBODY_PART	1.43924
NUCLEOPLASM_PART	1.48537
PORE_COMPLEX	1.51326
OUTER_MEMBRANE	1.58764
MICROVILLUS	1.63673
MICROTUBULE	1.65595
NUCLEAR_BODY	1.65872
ENDOPLASMIC_RETICULUM_PART	1.65925
CYTOSKELETAL_PART	1.66905
GOLGI_STACK	1.69245
MEMBRANE_ENCLOSED_LUMEN	1.70578
ORGANELLE_LUMEN	1.70596
GOLGI_APPARATUS_PART	1.72175
LATE_ENDOSOME	1.75456
VESICULAR_FRACTION	1.78964
MICROTUBULE_ORGANIZING_CENTER_PART	1.81368
ORGANELLE_OUTER_MEMBRANE	1.81712
ER_GOLGI_INTERMEDIATE_COMPARTMENT	1.83843
VACUOLAR_PART	1.83931
SOLUBLE_FRACTION	1.8663
NUCLEAR_PORE	1.88946
BRUSH_BORDER	2.01148
NUCLEAR_MEMBRANE_PART	2.02593
MEDIATOR_COMPLEX	2.027
MICROSOME	2.03884
REPLICATION_FORK	2.09446
MICROTUBULE_ORGANIZING_CENTER	2.18776
CENTROSOME	2.21635
NUCLEAR_LUMEN	2.22305
PML_BODY	2.22343
CONDENSED_CHROMOSOME	2.30191
CELL_FRACTION	2.32106
EXTRACELLULAR_REGION	2.46677
GOLGI_APPARATUS	2.48689
VACUOLAR_MEMBRANE	2.52037
CYTOPLASM	2.66839
SPINDLE_MICROTUBULE	2.68984
SPINDLE	2.73484
NUCLEAR_MEMBRANE	2.74869
NUCLEAR_PART	2.7628
NUCLEAR_ENVELOPE	2.80208
MICROTUBULE_CYTOSKELETON	2.8261
ENDOMEMBRANE_SYSTEM	2.92782
EXTRACELLULAR_REGION_PART	3.02544
LYSOSOMAL_MEMBRANE	3.07848
ENDOPLASMIC_RETICULUM_LUMEN	3.1081
NUCLEOLUS	3.18451
NON_MEMBRANE_BOUND_ORGANELLE	3.18506
INTRACELLULAR_NON_MEMBRANE_BOUND_ORGANELLE	3.18535
CHROMOSOMAL_PART	3.20528
INTRACELLULAR_ORGANELLE_PART	3.25949
CYTOSOL	3.30948
ORGANELLE_PART	3.3316
KINETOCHORE	3.55117
PROTEASOME_COMPLEX	3.7388
CHROMOSOMEPERICENTRIC_REGION	3.93707
CHROMOSOME	4.19537
ENDOPLASMIC_RETICULUM	4.23899
EXTRACELLULAR_SPACE	4.6401
NUCLEUS	6.8441
